# Supplementary material for: Segmenting female students' perceptions about Fintech using Explainable AI
Source: Front Artif Intell. 2024 Dec 12;7:1504963. doi: 10.3389/frai.2024.1504963 (PMC11670257; doi:10.3389/frai.2024.1504963)
Supplement: Supplementary file 1 [file Data_Sheet_1.XLSX]

## Sheet: Raw data with description
Gender	Department	Semester	Income/Money Every Month (IDR)	Graduate	Perceived benefit (PB)			Perceived risk (PR)			Economic benefit (EB)			Seamless transaction (ST)			Convenience (CV)			Financial risk (FR)			Legal risk (LR)				Security risk (SR)			Operational risk (OR)			Continuance intention (CI)
					Using Fintech has many advantages	Using Fintech is useful for me	Using Fintech yields a more superior outcome quality than traditional financial services	Using Fintech is associated with a high level of risk	There is a high level of uncertainty using Fintech	Overall, I think that there is little benefit to use Fintech compared to traditional financial services	Using Fintech is cheaper than using traditional financial services	I can save money when I use Fintech	I can use various financial services with a low cost when I use Fintech	I can control my money without the middleman when I use Fintech	I can use various financial services at the same time (e.g. one stop processing) when I use Fintech	I can have the peer-to-peer transactions between providers and users without middle man when I use Fintech	I can use financial services very quickly when I use Fintech	I can use financial services anytime anywhere when I use Fintech	I can use financial services easily when I use Fintech	Financial losses are likely when I use Fintech	Financial fraud or payment frauds are likely when I use Fintech	Financial losses due to the lack of the interoperability with other services are likely when I use Fintech	My use of Fintech is uncertain due to many regulations	It is not easy to use Fintech due to the government regulation	There is a legal uncertainty for Fintech users	It is difficult to use various Fintech applications due to the government regulation	I worry about the abuse of my financial information (e.g. transaction and private information) when I use Fintech	My financial information is not secure when I use Fintech	I worry that someone can access my financial information when I use Fintech	Fintech companies are not willing to solve the issues when financial losses or financial information leakages occur	The organizational responses of Fintech companies are too slow when financial losses or financial information leakages occur	I worry about the way Fintech companies respond to financial losses or financial information leakages	I would positively consider Fintech in my choice set	I would prefer Fintech	I intend to continue to use Fintech	I will use Fintech in the future
Female	Associate's degree in accounting	3	< Rp. 500.000	Vocational School	3	3	3	3	3	3	3	3	3	3	3	3	3	3	3	3	3	3	3	3	3	3	3	3	3	3	3	3	3	3	3	3
Female	Islamic economics	1	< Rp. 500.000	Senior High School	4	5	4	2	3	5	5	5	5	5	5	5	5	5	5	5	5	5	5	5	5	5	5	5	5	5	5	5	5	5	5	5
Female	Accounting	1	< Rp. 500.000	Senior High School	3	3	3	3	3	3	3	3	3	3	3	3	3	3	3	3	3	3	3	3	3	3	3	3	3	3	3	3	3	3	3	3
Female	Accounting	1	< Rp. 500.000	Vocational School	4	4	3	3	3	4	3	3	4	3	3	3	3	3	3	3	3	3	4	3	3	4	4	3	4	3	3	4	4	4	3	4
Female	Accounting	7	> Rp. 4.500.000	Vocational School	5	5	5	4	1	5	5	5	5	5	5	5	5	5	5	4	5	5	1	2	5	5	4	2	4	3	4	4	5	4	4	4
Female	Accounting	1	< Rp. 500.000	Senior High School	3	4	3	2	3	4	3	4	4	4	3	3	4	4	4	4	4	3	3	3	3	3	4	4	4	3	3	3	4	3	3	3
Female	Management	5	> Rp. 500.000 - Rp. 1.500.000	Senior High School	4	3	4	4	5	4	5	3	4	3	3	5	5	5	4	4	3	3	5	5	5	5	3	4	5	3	5	5	3	3	3	5
Female	Accounting	1	< Rp. 500.000	Vocational School	4	4	3	3	4	4	3	3	4	4	3	3	4	4	3	3	2	2	2	2	2	3	4	4	3	3	4	4	3	3	4	4
Female	Accounting	1	< Rp. 500.000	Islamic Boarding School	4	3	4	4	3	4	5	4	4	4	4	4	3	4	4	3	4	4	3	4	3	3	4	4	4	3	4	4	3	4	3	3
Female	Accounting	7	> Rp. 500.000 - Rp. 1.500.000	Vocational School	4	4	3	3	2	4	4	3	4	3	3	3	3	4	4	3	2	3	3	3	3	3	4	3	4	3	3	3	4	3	3	4
Male	Islamic economics	7	> Rp. 500.000 - Rp. 1.500.000	Islamic Senior High School	5	5	5	2	3	5	5	5	5	5	5	5	5	5	5	3	3	3	2	5	5	4	4	2	2	4	4	4	4	5	5	5
Male	Accounting	1	> Rp. 3.500.000 - Rp. 4.500.000	Senior High School	4	4	4	4	3	3	3	3	4	3	3	3	3	3	3	3	3	3	3	3	3	3	4	3	4	3	3	3	3	3	3	3
Male	Accounting	7	< Rp. 500.000	Senior High School	3	4	3	4	5	3	3	5	4	5	4	3	1	1	3	2	1	3	2	3	4	3	3	1	2	1	2	5	4	5	5	5
Female	Accounting	1	< Rp. 500.000	Senior High School	4	4	4	4	3	4	4	4	4	4	3	4	3	4	4	3	3	3	3	4	3	3	5	3	4	3	3	4	4	3	3	3
Male	Islamic economics	1	< Rp. 500.000	Senior High School	3	3	4	3	3	4	3	3	3	3	3	3	5	4	4	3	3	3	3	3	3	3	4	3	5	1	1	2	3	3	3	4
Female	Islamic economics	>8	< Rp. 500.000	Senior High School	5	4	5	4	4	5	5	5	5	5	5	5	5	5	5	5	5	4	2	2	3	2	5	3	5	4	5	5	4	5	5	5
Male	Associate's degree in accounting	1	< Rp. 500.000	Vocational School	3	4	4	3	3	3	3	2	3	1	3	2	4	3	5	3	3	3	5	3	3	3	2	3	2	3	2	4	4	3	4	4
Female	Associate's degree in accounting	5	< Rp. 500.000	Senior High School	4	4	4	3	3	3	3	3	3	3	3	3	3	3	3	3	3	3	3	3	3	3	3	3	3	3	3	3	3	3	3	3
Female	Accounting	1	< Rp. 500.000	Senior High School	3	4	4	4	3	3	3	3	3	3	3	4	4	4	4	3	3	3	3	3	3	3	4	3	4	3	3	3	3	3	3	4
Female	Management	1	> Rp. 500.000 - Rp. 1.500.000	Vocational School	4	4	4	4	3	4	4	4	4	4	4	4	4	4	4	3	4	4	3	3	3	3	4	3	5	1	1	1	3	3	3	3
Female	Islamic economics	>8	> Rp. 4.500.000	Senior High School	5	4	3	4	4	4	4	3	3	3	3	3	3	4	4	4	4	4	4	4	4	4	3	4	3	4	4	3	4	3	3	4
Male	Islamic economics	>8	> Rp. 500.000 - Rp. 1.500.000	Islamic Boarding School	4	4	5	3	2	5	5	1	2	1	5	5	5	5	5	4	5	4	3	4	3	3	1	4	5	5	5	5	3	3	3	3
Female	Accounting	5	> Rp. 500.000 - Rp. 1.500.000	Vocational School	3	3	4	3	3	3	3	4	4	4	4	4	4	4	4	4	4	4	4	4	4	4	4	4	4	4	4	4	4	4	4	4
Female	Management	1	> Rp. 2.500.000 - Rp. 3.500.000	Vocational School	4	4	5	5	5	1	3	1	4	4	5	4	5	5	5	5	5	5	3	1	3	1	3	1	1	1	1	3	3	3	3	3
Female	Management	1	> Rp. 1.500.000 - Rp. 2.500.000	Senior High School	5	5	5	2	2	4	5	4	4	4	5	5	5	4	5	2	2	3	2	1	1	1	3	2	2	2	2	2	4	5	5	5
Female	Accounting	3	< Rp. 500.000	Vocational School	3	3	3	4	4	2	3	3	4	4	4	5	3	3	3	5	4	4	3	3	3	3	5	4	5	3	3	4	3	3	2	3
Female	Associate's degree in accounting	5	< Rp. 500.000	Vocational School	4	4	3	3	3	3	4	3	4	3	3	3	4	4	4	4	3	3	3	3	2	3	4	3	3	3	3	3	4	3	3	4
Female	Management	1	< Rp. 500.000	Vocational School	4	4	4	3	2	3	4	4	3	4	3	4	4	4	4	2	2	3	3	3	3	3	3	3	3	3	3	3	3	3	3	3
Female	Islamic economics	>8	> Rp. 500.000 - Rp. 1.500.000	Vocational School	4	4	4	3	3	4	3	5	3	3	3	3	4	3	4	3	3	2	3	3	4	3	2	4	3	3	4	3	3	5	4	5
Male	Accounting	3	> Rp. 1.500.000 - Rp. 2.500.000	Senior High School	3	3	4	3	3	3	4	3	3	5	5	5	5	5	5	3	3	3	3	3	3	3	5	3	2	4	4	3	5	5	5	2
Female	Associate's Degree in Taxation	3	< Rp. 500.000	Islamic Senior High School	4	4	4	3	3	3	2	3	3	3	4	4	4	4	4	3	4	4	3	3	4	3	4	3	4	4	4	4	3	3	3	3
Female	Associate's Degree in Taxation	3	> Rp. 500.000 - Rp. 1.500.000	Vocational School	4	5	4	2	3	4	4	4	5	4	4	4	5	4	5	4	4	4	2	2	3	3	4	2	3	2	3	4	4	5	4	5
Female	Associate's degree in accounting	3	> Rp. 1.500.000 - Rp. 2.500.000	Senior High School	4	4	4	4	4	4	4	4	4	4	4	4	4	4	4	4	4	4	4	4	4	4	4	4	4	4	4	4	4	4	4	4
Male	Islamic economics	>8	> Rp. 500.000 - Rp. 1.500.000	Senior High School	4	4	3	3	4	4	4	3	5	4	4	4	4	5	4	3	3	4	3	2	3	3	4	3	5	4	4	4	4	4	4	4
Female	Islamic economics	>8	< Rp. 500.000	Vocational School	5	5	5	5	5	5	5	5	5	5	5	5	5	5	5	5	5	5	5	5	5	5	5	5	5	5	5	5	5	5	5	5
Male	Accounting	5	> Rp. 500.000 - Rp. 1.500.000	Senior High School	4	4	3	4	3	5	5	4	4	4	4	4	4	4	4	2	3	3	3	3	3	3	4	3	4	3	3	4	3	5	5	5
Male	Associate's Degree in Taxation	5	> Rp. 500.000 - Rp. 1.500.000	Senior High School	4	4	4	4	4	4	4	4	4	4	4	4	4	4	4	4	4	4	4	4	4	4	4	4	4	4	4	4	4	4	4	4
Female	Islamic economics	5	< Rp. 500.000	Vocational School	5	5	4	4	4	4	5	5	5	3	4	4	5	5	5	5	5	4	4	4	4	4	5	4	5	4	4	4	4	4	4	5
Female	Accounting	7	< Rp. 500.000	Senior High School	5	5	3	2	3	4	5	2	3	3	4	4	4	5	5	2	1	3	3	3	3	3	3	2	2	3	4	3	2	4	4	4
Female	Accounting	7	< Rp. 500.000	Senior High School	3	3	3	4	3	4	2	3	4	2	3	4	4	3	3	2	3	4	4	4	4	4	3	3	4	4	5	3	3	3	3	3
Female	Accounting	3	> Rp. 4.500.000	Islamic Senior High School	3	3	3	5	3	3	3	1	3	3	3	3	3	3	3	3	5	3	3	3	3	3	3	3	3	3	5	5	3	3	3	3
Male	Islamic economics	8	< Rp. 500.000	Islamic Senior High School	3	3	3	3	3	4	4	4	4	4	3	3	3	3	3	3	3	4	4	4	5	4	4	3	4	3	4	4	3	3	4	4
Female	Associate's degree in accounting	5	> Rp. 1.500.000 - Rp. 2.500.000	Vocational School	5	5	5	3	2	4	5	4	5	4	5	5	5	4	5	3	3	4	2	2	2	2	4	2	5	3	4	5	5	5	5	4
Female	Islamic economics	8	> Rp. 500.000 - Rp. 1.500.000	Vocational School	5	4	4	5	4	4	4	3	4	3	3	3	4	4	5	4	5	4	4	4	5	4	4	3	4	4	5	4	4	4	4	5
Female	Associate's degree in accounting	3	> Rp. 500.000 - Rp. 1.500.000	Senior High School	3	3	3	3	3	3	3	3	3	3	3	3	3	3	3	3	3	3	3	3	3	3	3	3	3	3	3	3	3	3	3	3
Female	Accounting	5	< Rp. 500.000	Vocational School	3	4	4	3	3	3	3	3	3	3	3	3	3	3	3	4	2	2	2	2	2	2	3	2	4	3	3	3	3	3	3	4
Female	Management	7	> Rp. 4.500.000	Senior High School	3	3	3	3	3	3	3	3	3	3	3	2	3	4	3	3	3	3	3	3	3	3	3	3	3	3	3	3	3	3	3	3
Female	Management	7	< Rp. 500.000	Senior High School	4	4	4	5	4	4	4	4	4	5	5	4	3	4	4	4	4	3	4	4	5	4	5	5	4	5	4	4	5	4	4	4
Female	Accounting	7	> Rp. 500.000 - Rp. 1.500.000	Vocational School	4	4	4	3	3	3	4	3	3	4	4	3	4	3	4	3	3	3	3	3	4	3	3	3	3	3	3	3	4	4	4	4
Female	Management	7	< Rp. 500.000	Senior High School	3	3	4	3	3	3	3	3	3	3	3	3	3	3	3	3	2	3	3	3	3	3	3	3	3	3	3	3	3	2	2	2
Female	Management	7	> Rp. 500.000 - Rp. 1.500.000	Senior High School	5	5	5	4	4	5	5	4	5	4	4	4	5	5	5	3	5	4	3	3	3	3	5	4	5	3	3	5	5	4	4	5
Male	Management	7	< Rp. 500.000	Senior High School	4	4	4	3	1	5	5	5	5	5	5	5	5	5	5	3	3	3	1	1	3	1	2	2	3	4	3	4	3	5	5	5
Male	Management	7	< Rp. 500.000	Senior High School	3	3	3	3	3	3	3	3	3	3	3	3	3	3	3	3	3	3	3	3	3	3	3	3	3	3	3	3	3	3	3	3
Male	Management	7	> Rp. 500.000 - Rp. 1.500.000	Senior High School	4	3	3	3	3	4	3	3	3	3	3	3	3	3	3	3	3	3	3	3	3	3	3	3	3	3	3	3	3	3	3	3
Female	Management	7	< Rp. 500.000	Vocational School	4	4	4	3	3	3	3	3	4	3	3	3	3	4	3	3	3	3	3	4	3	3	4	4	3	3	4	4	4	3	4	4
Male	Management	7	< Rp. 500.000	Vocational School	3	3	3	3	3	3	3	3	3	3	3	3	3	3	3	3	3	3	3	3	3	3	3	3	3	3	3	3	3	3	3	3
Female	Management	7	< Rp. 500.000	Islamic Senior High School	4	4	3	3	3	3	3	3	3	3	4	3	3	3	3	3	4	3	2	3	3	3	3	3	3	3	3	3	3	3	3	4
Male	Management	7	> Rp. 3.500.000 - Rp. 4.500.000	Senior High School	4	3	4	4	3	3	4	3	4	5	4	5	4	5	3	2	3	3	3	4	2	2	4	4	3	4	4	3	3	4	4	4
Male	Management	7	< Rp. 500.000	Senior High School	3	4	4	4	4	4	4	4	4	4	4	4	4	4	4	4	4	4	4	4	4	4	4	4	4	4	4	4	4	4	3	4
Female	Management	7	< Rp. 500.000	Senior High School	4	4	4	4	4	5	4	4	5	5	4	5	5	4	4	4	4	4	5	4	5	4	4	5	4	4	4	5	4	5	4	4
Female	Management	7	> Rp. 500.000 - Rp. 1.500.000	Senior High School	3	4	4	3	3	3	4	4	4	4	3	3	3	5	3	3	3	3	2	3	3	3	4	3	3	3	3	3	4	3	3	3
Female	Management	7	< Rp. 500.000	Senior High School	4	3	3	4	3	3	4	2	4	3	3	4	4	4	4	3	4	3	3	3	3	4	4	3	4	3	3	3	4	3	3	4
Male	Management	7	> Rp. 4.500.000	Vocational School	5	5	4	4	4	3	4	3	5	4	4	4	5	5	5	4	4	4	2	3	3	3	4	3	4	2	3	3	4	4	4	4
Female	Management	7	> Rp. 500.000 - Rp. 1.500.000	Islamic Senior High School	3	3	3	3	3	3	3	3	3	3	3	3	3	3	3	3	3	3	3	3	3	3	3	3	3	3	3	3	3	3	3	3
Female	Management	7	< Rp. 500.000	Islamic Senior High School	4	4	4	3	3	3	3	3	3	4	3	3	3	3	3	3	4	3	3	3	4	3	4	3	3	3	3	3	3	3	3	4
Male	Management	7	> Rp. 500.000 - Rp. 1.500.000	Senior High School	4	4	4	2	2	4	4	4	4	4	4	4	4	4	4	3	3	3	2	2	3	2	2	2	2	2	3	3	2	4	4	4
Female	Management	7	< Rp. 500.000	Senior High School	5	5	5	3	3	4	5	5	5	5	4	4	4	5	5	4	4	4	3	4	4	4	5	4	4	3	3	3	4	4	4	4
Female	Management	7	< Rp. 500.000	Senior High School	4	4	4	2	3	4	4	4	4	4	2	3	5	5	5	4	2	3	2	3	2	2	2	2	3	3	2	2	4	5	4	4
Female	Management	7	< Rp. 500.000	Vocational School	5	4	4	4	4	3	5	5	4	4	4	4	4	5	5	3	4	3	3	3	4	4	3	3	3	4	3	3	4	4	4	5
Female	Management	7	> Rp. 2.500.000 - Rp. 3.500.000	Vocational School	3	3	4	3	3	3	3	3	3	3	3	3	3	3	3	3	3	3	3	3	3	3	4	3	4	3	3	4	4	4	3	3
Female	Management	1	< Rp. 500.000	Senior High School	5	4	5	2	5	4	4	4	4	3	4	4	4	3	4	4	3	4	4	3	4	4	4	4	3	4	4	4	4	4	4	4
Female	Management	7	< Rp. 500.000	Senior High School	3	3	3	4	3	3	3	3	3	3	3	3	3	3	3	3	3	3	3	3	3	3	3	3	3	3	3	4	3	3	3	3
Female	Management	7	> Rp. 500.000 - Rp. 1.500.000	Senior High School	4	4	4	4	4	4	4	4	4	4	4	4	4	4	4	4	4	4	4	4	4	4	4	4	4	4	4	4	4	4	4	4
Female	Management	5	< Rp. 500.000	Vocational School	4	4	4	3	3	4	4	3	4	3	4	4	4	4	4	4	4	3	3	3	3	3	4	4	4	3	3	3	4	4	3	3
Female	Management	7	> Rp. 500.000 - Rp. 1.500.000	Senior High School	4	4	3	4	4	3	5	4	4	4	3	4	5	5	5	3	5	4	2	3	4	4	5	3	5	4	4	5	3	3	4	4
Male	Management	7	< Rp. 500.000	Vocational School	3	3	3	3	2	4	4	3	3	4	3	3	4	4	4	3	3	3	3	3	3	3	3	3	3	3	3	3	4	3	3	4
Female	Management	7	> Rp. 500.000 - Rp. 1.500.000	Islamic Boarding School	4	5	4	5	5	5	4	3	3	3	4	4	4	3	4	3	4	4	3	3	5	4	4	4	5	5	4	5	5	5	5	5
Female	Management	7	> Rp. 500.000 - Rp. 1.500.000	Islamic Senior High School	4	4	4	4	3	4	4	4	4	4	4	4	4	4	4	4	4	4	4	4	4	4	4	3	4	4	4	4	4	4	4	4
Female	Management	7	> Rp. 4.500.000	Vocational School	3	3	3	3	4	3	2	2	3	3	3	2	3	3	3	3	3	3	3	3	3	3	3	3	3	3	3	3	3	3	3	3
Female	Management	7	< Rp. 500.000	Islamic Senior High School	4	3	3	3	3	3	3	3	3	3	4	3	4	4	4	4	3	3	3	3	3	3	3	3	3	3	3	3	3	3	4	3
Female	Management	7	< Rp. 500.000	Vocational School	4	4	3	4	3	4	4	4	4	4	3	4	3	4	4	3	4	3	2	2	2	2	5	4	4	2	4	5	4	3	3	3
Male	Management	7	< Rp. 500.000	Vocational School	4	4	5	4	4	5	4	5	5	4	4	4	5	4	5	5	4	5	5	4	5	4	4	5	5	5	5	4	4	4	4	5
Male	Management	7	< Rp. 500.000	Senior High School	5	5	5	3	4	4	4	1	3	1	5	5	5	5	5	5	5	5	1	1	5	1	5	5	5	1	5	5	3	5	5	5
Female	Management	7	< Rp. 500.000	Senior High School	4	4	4	3	3	5	4	3	4	4	4	4	4	4	4	4	4	3	2	2	2	3	4	3	4	3	3	3	3	4	4	4
Female	Management	7	> Rp. 500.000 - Rp. 1.500.000	Senior High School	4	4	4	3	3	3	3	3	4	4	4	4	4	4	4	4	5	5	3	3	4	3	4	3	4	3	4	3	4	4	4	4
Male	Management	7	< Rp. 500.000	Vocational School	4	4	4	4	3	4	4	4	4	4	4	4	4	4	4	4	4	4	4	4	4	4	4	4	4	4	4	4	4	4	4	4
Female	Management	7	< Rp. 500.000	Senior High School	4	4	4	4	4	4	4	4	3	3	5	3	3	3	4	4	3	3	3	3	3	3	3	3	3	4	4	4	3	5	3	5
Male	Management	7	< Rp. 500.000	Senior High School	3	3	4	4	3	4	3	3	3	4	3	3	3	3	3	3	3	4	3	4	4	3	3	4	3	4	3	4	3	3	4	3
Male	Management	7	> Rp. 500.000 - Rp. 1.500.000	Senior High School	5	4	5	2	3	4	5	4	5	5	5	5	5	5	5	5	5	4	1	3	4	4	5	3	5	5	5	5	5	5	5	5
Male	Management	1	> Rp. 500.000 - Rp. 1.500.000	Vocational School	5	5	5	3	2	5	5	4	4	5	3	4	5	5	5	3	3	1	1	5	3	1	3	5	3	1	1	1	5	5	5	5
Female	Management	7	< Rp. 500.000	Vocational School	3	3	4	3	3	4	4	3	3	4	3	3	3	4	4	4	4	4	3	3	2	3	4	3	4	3	3	3	4	3	3	4
Female	Management	7	< Rp. 500.000	Senior High School	4	4	4	4	4	4	4	4	4	4	4	4	4	4	4	4	4	4	4	4	4	4	4	4	4	4	4	4	4	4	4	4
Female	Management	7	> Rp. 500.000 - Rp. 1.500.000	Vocational School	5	4	4	4	4	4	4	4	4	4	4	4	4	4	4	4	4	4	4	4	4	4	4	4	4	4	4	4	4	4	4	4
Female	Management	7	< Rp. 500.000	Vocational School	4	4	4	4	3	4	4	5	4	3	4	4	4	5	5	4	5	4	3	4	4	4	5	3	4	4	4	5	5	3	3	5
Male	Management	7	> Rp. 1.500.000 - Rp. 2.500.000	Senior High School	4	4	4	2	3	4	4	4	3	4	4	4	5	5	5	2	3	3	2	2	3	2	3	1	2	3	3	2	3	4	4	1
Male	Associate's Degree in Taxation	7	> Rp. 1.500.000 - Rp. 2.500.000	Senior High School	5	5	5	3	1	3	5	5	5	5	3	5	5	5	5	3	1	1	1	1	1	1	5	5	5	3	3	3	1	5	5	5
Female	Management	7	< Rp. 500.000	Senior High School	4	4	3	3	3	3	3	4	5	3	3	4	4	4	4	2	3	3	3	3	3	3	4	4	4	3	3	4	4	3	3	3
Female	Associate's Degree in Taxation	3	> Rp. 500.000 - Rp. 1.500.000	Islamic Boarding School	4	4	4	4	4	4	4	4	4	4	4	4	4	4	4	4	4	4	4	4	4	4	4	4	4	4	4	4	4	4	4	4
Female	Associate's degree in accounting	3	> Rp. 500.000 - Rp. 1.500.000	Senior High School	5	5	5	5	5	5	5	5	5	5	5	5	5	5	5	5	5	5	5	5	5	5	5	5	5	5	5	5	5	5	5	5
Female	Islamic economics	5	< Rp. 500.000	Islamic Senior High School	4	4	3	3	3	4	4	4	4	4	3	4	3	3	4	3	3	3	2	3	2	2	3	2	3	2	3	3	4	4	3	4
Male	Accounting	3	< Rp. 500.000	Senior High School	3	3	3	3	3	3	3	3	3	3	3	3	3	3	3	3	3	3	3	3	3	3	3	3	3	3	3	3	3	3	3	3
Male	Associate's degree in accounting	3	< Rp. 500.000	Senior High School	5	5	5	5	5	5	5	5	5	5	5	5	5	5	5	5	5	5	5	5	5	5	5	5	5	5	5	5	5	5	5	5
Female	Management	7	< Rp. 500.000	Vocational School	5	5	3	5	3	5	5	5	5	5	5	5	5	5	5	5	5	5	5	5	3	3	5	1	5	5	5	5	5	5	5	5
Female	Associate's degree in accounting	3	< Rp. 500.000	Senior High School	4	4	3	3	3	3	4	3	2	3	3	3	3	4	3	3	3	3	3	3	3	4	4	2	4	3	4	4	4	4	3	4
Female	Associate's Degree in Taxation	3	< Rp. 500.000	Islamic Senior High School	3	3	3	3	3	3	3	3	3	3	3	3	3	3	3	3	5	5	3	3	4	5	5	5	5	3	3	5	3	3	3	3
Male	Islamic economics	3	< Rp. 500.000	Islamic Boarding School	4	4	3	4	3	3	3	4	4	3	3	3	5	5	4	3	5	3	3	3	4	3	5	4	4	3	3	4	5	3	3	4
Female	Associate's Degree in Taxation	3	< Rp. 500.000	Senior High School	4	5	4	5	3	4	4	3	5	5	5	5	3	3	3	4	2	4	3	3	2	3	4	4	2	5	3	4	4	3	3	3
Female	Management	7	> Rp. 500.000 - Rp. 1.500.000	Senior High School	4	4	4	3	3	4	4	4	4	4	4	4	4	4	4	3	3	3	3	3	3	3	3	3	3	3	2	3	3	4	4	4
Female	Management	5	< Rp. 500.000	Senior High School	4	4	4	3	3	4	3	4	4	4	4	4	4	4	4	3	3	3	2	3	3	2	2	3	3	3	3	3	3	4	4	4
Female	Management	7	> Rp. 500.000 - Rp. 1.500.000	Senior High School	4	4	4	3	3	4	4	3	4	3	4	4	4	4	4	5	2	4	2	3	3	3	5	3	5	3	3	5	4	4	3	4
Male	Management	7	> Rp. 2.500.000 - Rp. 3.500.000	Islamic Senior High School	5	5	5	4	3	4	5	5	5	5	4	4	5	5	3	3	3	3	2	2	3	2	2	1	1	1	2	2	2	4	5	5
Female	Management	7	> Rp. 3.500.000 - Rp. 4.500.000	Vocational School	5	5	5	5	3	5	5	4	4	5	4	5	4	4	4	3	3	3	3	4	3	2	4	2	3	2	2	3	4	4	4	4
Female	Management	7	> Rp. 500.000 - Rp. 1.500.000	Vocational School	4	4	5	4	3	5	5	4	5	5	5	5	5	5	5	4	4	4	3	4	4	4	5	3	4	3	3	4	3	3	3	4
Male	Management	7	< Rp. 500.000	Senior High School	3	3	3	4	4	4	4	3	3	4	4	3	4	3	3	3	4	4	3	3	3	3	4	3	4	3	3	3	4	3	3	2
Female	Accounting	7	> Rp. 500.000 - Rp. 1.500.000	Vocational School	4	4	4	4	4	4	4	2	4	3	3	3	3	3	3	3	3	3	3	3	3	3	4	3	4	3	3	3	4	3	3	4
Female	Islamic economics	5	< Rp. 500.000	Senior High School	5	5	5	3	2	4	5	3	5	3	4	5	5	4	5	3	3	4	4	4	5	4	3	5	4	5	4	4	4	5	5	4
Female	Management	7	> Rp. 500.000 - Rp. 1.500.000	Islamic Senior High School	4	5	4	5	3	4	5	4	4	3	4	4	5	5	5	4	5	4	3	3	4	3	4	4	4	4	4	4	4	5	4	5
Female	Management	7	< Rp. 500.000	Islamic Senior High School	4	5	5	4	4	5	5	4	5	4	5	4	4	4	4	4	3	3	3	3	3	3	3	4	3	3	3	3	3	3	3	3
Female	Associate's degree in accounting	3	< Rp. 500.000	Vocational School	3	4	4	5	3	4	3	4	3	5	3	3	4	5	4	5	4	4	4	4	5	4	4	3	4	2	4	4	4	3	5	5
Male	Management	7	< Rp. 500.000	Senior High School	3	4	4	5	3	4	3	4	4	4	3	4	4	4	4	3	3	3	3	3	3	3	4	3	5	2	2	4	4	3	3	3
Female	Management	7	> Rp. 500.000 - Rp. 1.500.000	Senior High School	4	4	4	4	4	4	4	4	4	4	4	4	4	4	4	4	3	3	2	3	3	3	3	3	3	3	3	3	3	3	3	3
Female	Management	7	> Rp. 1.500.000 - Rp. 2.500.000	Islamic Senior High School	5	5	4	3	3	3	3	4	4	4	4	4	4	4	4	2	2	2	1	2	2	2	2	2	2	2	2	2	5	5	5	5
Male	Management	7	> Rp. 500.000 - Rp. 1.500.000	Senior High School	4	4	5	4	4	4	4	5	4	4	4	4	4	4	5	4	4	5	5	4	4	4	5	5	4	4	4	4	4	4	5	4
Male	Islamic economics	3	< Rp. 500.000	Vocational School	4	4	4	3	3	4	3	3	4	3	5	4	4	4	5	3	3	3	2	5	3	3	4	3	2	2	2	2	5	4	4	4
Male	Management	7	> Rp. 1.500.000 - Rp. 2.500.000	Senior High School	3	4	4	3	3	3	3	3	3	3	3	3	3	3	3	3	3	3	3	3	3	3	3	3	3	3	3	3	3	3	3	3
Female	Management	7	< Rp. 500.000	Senior High School	5	5	3	5	5	5	4	3	4	4	5	5	5	5	5	5	5	5	2	2	4	5	5	4	5	3	4	5	5	5	5	5
Female	Associate's Degree in Taxation	3	> Rp. 500.000 - Rp. 1.500.000	Senior High School	5	5	5	4	5	5	5	5	5	5	5	5	5	5	5	5	5	5	5	5	5	5	5	5	5	5	5	5	5	5	5	5
Female	Management	7	< Rp. 500.000	Senior High School	3	3	3	3	3	3	3	3	3	3	3	3	3	3	3	3	3	3	3	3	3	3	3	3	3	3	3	3	3	3	3	3
Female	Management	5	< Rp. 500.000	Vocational School	4	4	4	3	3	4	4	3	4	4	4	3	4	4	4	3	4	3	3	3	4	3	4	3	4	3	3	4	4	4	3	4
Female	Management	7	> Rp. 500.000 - Rp. 1.500.000	Islamic Senior High School	4	4	4	3	3	4	4	4	4	4	3	3	4	4	4	3	3	4	4	4	3	4	4	3	4	3	3	3	3	3	3	3
Female	Management	7	> Rp. 500.000 - Rp. 1.500.000	Senior High School	4	4	4	5	3	4	5	3	5	3	4	4	5	5	5	4	3	3	2	3	4	4	4	4	4	4	4	3	3	4	4	4
Female	Accounting	3	> Rp. 500.000 - Rp. 1.500.000	Vocational School	4	4	4	4	4	4	4	4	4	4	4	4	4	4	4	4	4	4	4	4	4	4	4	4	4	4	4	4	4	4	4	4
Female	Management	7	< Rp. 500.000	Senior High School	4	4	4	3	3	3	5	3	4	3	3	3	5	4	4	4	4	3	2	2	2	3	5	3	4	3	4	3	4	4	4	4
Female	Management	1	< Rp. 500.000	Islamic Boarding School	3	3	4	4	4	4	4	4	4	4	4	4	4	4	4	2	2	2	3	3	4	4	2	2	3	3	2	3	2	4	4	4
Male	Management	7	< Rp. 500.000	Islamic Senior High School	3	4	4	4	4	4	4	4	4	4	4	4	4	4	4	4	4	4	4	4	4	4	4	4	4	4	4	4	4	4	4	4
Male	Management	7	< Rp. 500.000	Senior High School	5	5	5	4	2	5	5	3	5	5	5	4	5	5	5	5	5	3	3	4	3	1	4	1	5	3	4	3	5	5	5	5
Female	Associate's degree in accounting	3	> Rp. 500.000 - Rp. 1.500.000	Vocational School	4	4	4	3	4	5	5	4	4	4	4	4	4	5	4	3	4	3	3	2	2	3	3	2	1	2	3	4	4	3	3	4
Female	Management	5	> Rp. 1.500.000 - Rp. 2.500.000	Senior High School	5	4	4	3	4	5	5	4	5	4	4	4	4	4	4	3	3	3	2	2	3	2	3	3	3	2	3	3	4	4	4	4
Male	Islamic economics	1	< Rp. 500.000	Senior High School	4	5	5	4	3	5	5	1	3	1	5	5	5	5	5	4	4	3	1	1	3	3	5	4	5	3	5	4	5	4	5	5
Female	Islamic economics	3	> Rp. 500.000 - Rp. 1.500.000	Islamic Senior High School	5	5	5	1	5	5	5	5	5	5	5	5	5	5	5	1	1	1	1	1	1	1	5	1	5	1	1	5	5	5	5	5
Male	Management	7	> Rp. 500.000 - Rp. 1.500.000	Vocational School	5	4	5	2	4	4	5	1	5	3	4	4	5	5	5	3	4	3	2	3	5	3	5	2	5	3	4	4	4	4	5	4
Male	Management	7	> Rp. 1.500.000 - Rp. 2.500.000	Vocational School	5	5	4	3	3	4	5	3	3	3	4	4	4	5	4	3	4	3	4	3	5	4	5	3	4	3	4	3	4	3	3	3
Female	Associate's Degree in Taxation	3	< Rp. 500.000	Islamic Senior High School	4	3	3	4	4	4	4	4	4	4	4	4	4	4	4	4	4	4	4	4	4	4	4	4	4	4	4	4	4	4	4	4
Female	Islamic economics	1	< Rp. 500.000	Islamic Senior High School	4	4	4	3	4	4	3	3	4	3	3	3	4	4	4	4	4	3	3	3	3	3	4	3	4	3	3	4	3	3	3	3
Female	Islamic economics	1	< Rp. 500.000	Islamic Senior High School	4	4	4	3	3	4	4	4	3	3	3	3	4	4	4	3	3	3	3	3	3	3	4	3	4	3	3	3	3	3	3	3
Male	Management	7	> Rp. 500.000 - Rp. 1.500.000	Vocational School	4	4	4	3	3	3	4	3	3	3	4	3	4	4	4	3	3	3	3	3	3	3	3	3	3	3	4	4	4	4	4	4
Female	Management	7	< Rp. 500.000	Vocational School	4	5	4	5	4	4	4	5	5	5	5	3	3	3	4	3	3	3	4	3	4	3	3	4	3	3	3	4	3	3	5	4
Female	Management	7	> Rp. 2.500.000 - Rp. 3.500.000	Senior High School	3	3	3	2	2	3	3	3	3	3	3	3	3	3	3	3	3	3	3	3	3	3	3	2	3	2	3	3	3	3	3	3
Female	Management	7	< Rp. 500.000	Vocational School	3	3	3	3	3	4	3	3	3	3	3	3	3	3	3	3	3	3	3	3	3	3	3	3	3	3	3	2	4	3	4	4
Male	Management	1	> Rp. 500.000 - Rp. 1.500.000	Islamic Senior High School	4	3	4	5	5	4	5	3	4	5	5	5	5	5	5	5	5	4	3	3	3	3	5	4	4	4	3	5	4	3	3	4
Female	Associate's degree in accounting	3	< Rp. 500.000	Vocational School	3	3	3	3	3	3	3	3	3	3	3	3	3	3	3	3	3	3	3	3	3	3	3	3	3	3	3	3	3	3	3	3
Female	Accounting	3	> Rp. 3.500.000 - Rp. 4.500.000	Vocational School	3	3	3	3	3	3	3	4	3	3	3	3	3	3	3	3	3	3	3	3	3	3	4	3	3	3	3	3	3	3	3	3
Female	Management	7	> Rp. 2.500.000 - Rp. 3.500.000	Senior High School	4	4	4	3	3	4	4	4	4	4	4	4	4	4	4	3	4	4	3	3	3	3	4	3	4	3	3	3	4	3	3	3
Female	Islamic economics	1	< Rp. 500.000	Senior High School	5	4	5	3	2	5	5	3	4	4	4	4	4	4	5	3	2	3	1	2	1	1	2	1	2	1	3	2	5	4	4	4
Male	Accounting	7	> Rp. 4.500.000	Senior High School	5	5	5	5	5	5	5	5	5	5	5	5	5	5	5	5	5	5	5	5	5	5	5	5	5	5	5	5	5	5	5	5
Female	Islamic economics	1	< Rp. 500.000	Islamic Boarding School	3	3	3	3	3	3	3	3	3	3	3	3	3	3	3	3	3	3	3	3	3	3	3	3	3	3	3	3	3	3	3	3
Male	Management	1	> Rp. 2.500.000 - Rp. 3.500.000	Senior High School	4	5	5	4	3	4	5	5	5	5	5	5	5	5	5	5	5	5	5	5	5	5	5	5	5	5	5	5	5	5	5	5
Female	Accounting	5	< Rp. 500.000	Islamic Boarding School	5	5	3	4	3	3	4	3	3	4	4	3	5	5	5	4	4	4	3	3	3	3	4	3	4	3	3	3	5	4	5	5
Female	Management	5	< Rp. 500.000	Vocational School	3	4	4	4	4	5	4	4	4	5	4	4	4	5	4	4	4	4	4	4	4	5	4	4	4	4	4	4	4	4	5	4
Female	Islamic economics	1	< Rp. 500.000	Senior High School	5	5	5	3	4	5	5	4	4	4	4	3	4	4	3	3	3	3	3	3	3	3	5	3	3	5	3	4	3	4	5	4
Female	Management	7	< Rp. 500.000	Islamic Senior High School	5	5	5	3	3	3	4	4	4	5	4	4	4	4	5	3	3	3	3	3	3	4	3	3	3	3	3	3	4	4	4	4
Female	Management	7	< Rp. 500.000	Vocational School	3	3	4	4	4	4	4	4	4	4	4	4	4	4	4	4	4	4	4	4	4	4	4	4	4	4	4	4	4	4	4	4
Female	Management	3	< Rp. 500.000	Senior High School	5	5	5	5	5	5	5	5	5	5	5	5	5	5	5	5	5	5	5	5	5	5	5	5	5	5	5	5	5	5	5	5
Female	Management	7	< Rp. 500.000	Vocational School	4	5	5	5	5	5	5	5	5	5	5	5	5	5	5	5	5	5	5	5	5	5	5	5	5	3	3	3	3	5	3	5
Female	Management	7	< Rp. 500.000	Senior High School	4	4	4	3	3	4	4	4	4	5	4	4	4	4	4	3	3	3	3	3	3	3	3	3	3	3	3	3	3	3	3	4
Male	Islamic economics	1	< Rp. 500.000	Islamic Senior High School	3	3	3	3	3	3	3	3	3	5	3	3	3	2	2	3	3	3	3	3	3	3	3	3	3	3	3	3	3	3	3	3
Female	Management	7	> Rp. 3.500.000 - Rp. 4.500.000	Vocational School	3	3	3	3	3	3	4	3	3	3	3	3	3	3	3	3	4	3	2	3	3	3	3	3	4	3	3	3	4	3	3	3
Female	Management	5	> Rp. 500.000 - Rp. 1.500.000	Vocational School	4	4	4	3	3	3	4	4	4	4	4	4	5	5	5	3	3	3	2	2	3	2	3	3	2	3	3	2	4	4	4	4
Female	Islamic economics	1	> Rp. 500.000 - Rp. 1.500.000	Islamic Boarding School	3	3	4	4	4	3	4	3	4	3	3	4	2	2	3	3	4	3	4	5	4	4	4	3	5	2	3	3	4	3	4	4
Male	Islamic economics	1	> Rp. 500.000 - Rp. 1.500.000	Islamic Boarding School	3	3	3	3	3	3	3	3	3	3	3	3	3	3	3	3	3	3	3	3	3	3	3	3	3	3	3	3	3	3	3	3
Male	Management	7	< Rp. 500.000	Senior High School	4	4	3	4	3	4	4	4	4	4	4	4	4	4	4	5	4	3	3	4	4	4	5	3	5	2	3	3	4	3	4	5
Male	Management	5	< Rp. 500.000	Senior High School	5	5	3	4	4	3	5	3	4	3	4	3	4	4	5	5	3	4	2	2	3	3	4	2	4	3	4	3	4	4	4	5
Female	Management	7	> Rp. 500.000 - Rp. 1.500.000	Senior High School	4	4	4	5	3	4	4	5	4	5	4	3	4	4	4	3	3	3	3	3	3	3	3	2	3	3	3	3	5	3	3	3
Female	Management	7	< Rp. 500.000	Senior High School	4	4	4	4	4	4	4	3	4	3	4	3	4	4	4	3	3	3	4	4	4	3	5	3	5	3	3	5	3	3	3	4
Male	Islamic economics	1	< Rp. 500.000	Islamic Senior High School	4	4	4	5	4	4	4	3	4	3	3	3	4	4	4	3	3	3	3	3	3	3	3	3	4	3	3	3	4	4	4	3
Female	Management	7	> Rp. 500.000 - Rp. 1.500.000	Senior High School	5	5	3	3	2	4	5	5	5	5	4	3	3	3	5	3	4	3	4	3	5	2	5	2	5	3	5	4	5	5	5	4
Female	Management	7	< Rp. 500.000	Vocational School	4	4	4	4	4	4	4	4	4	4	4	4	4	4	4	4	4	4	3	3	4	4	4	4	4	4	3	4	4	4	4	4
Male	Management	7	< Rp. 500.000	Senior High School	3	4	5	4	3	5	4	3	3	3	4	4	4	3	4	3	4	3	2	3	4	3	2	2	5	1	1	4	4	3	3	4
Male	Management	7	> Rp. 1.500.000 - Rp. 2.500.000	Senior High School	3	3	3	3	3	3	3	3	3	3	3	3	3	3	3	3	3	3	3	3	3	3	3	3	3	3	3	3	3	3	3	3
Male	Islamic economics	5	> Rp. 500.000 - Rp. 1.500.000	Senior High School	4	4	4	5	5	4	4	3	4	4	4	5	4	4	5	4	4	4	2	2	2	2	4	2	4	2	3	4	4	4	4	5
Female	Management	7	< Rp. 500.000	Senior High School	4	4	5	2	2	3	4	4	4	4	4	4	4	4	3	1	3	3	3	3	3	3	5	2	5	3	3	3	5	3	3	3
Female	Management	7	< Rp. 500.000	Senior High School	3	3	4	3	3	4	3	3	3	3	4	3	4	4	3	3	3	3	3	3	3	3	3	3	4	3	3	3	3	3	3	3
Female	Associate's degree in accounting	5	< Rp. 500.000	Vocational School	4	4	4	4	4	4	4	4	4	4	4	4	4	4	5	4	4	4	2	3	3	3	3	3	4	4	4	4	4	4	4	4
Female	Islamic economics	1	< Rp. 500.000	Islamic Boarding School	4	4	4	3	3	3	4	4	4	4	4	4	4	4	4	3	3	3	4	4	4	4	4	4	4	4	4	4	4	3	3	3
Female	Management	7	> Rp. 3.500.000 - Rp. 4.500.000	Vocational School	5	5	5	5	5	5	5	5	5	5	5	5	5	5	1	1	1	1	2	3	2	3	2	2	2	2	2	2	3	4	4	4
Male	Management	7	< Rp. 500.000	Vocational School	3	4	4	3	4	4	4	3	3	3	3	4	3	4	3	4	3	3	4	3	4	3	3	3	4	3	3	4	3	3	3	3
Female	Management	7	> Rp. 500.000 - Rp. 1.500.000	Senior High School	5	5	5	3	3	4	4	3	5	4	4	4	4	5	4	4	5	3	2	3	3	3	5	3	5	4	4	4	5	4	3	4
Female	Management	7	> Rp. 1.500.000 - Rp. 2.500.000	Islamic Senior High School	5	4	4	3	3	3	3	3	4	4	4	4	4	4	4	3	3	3	3	3	3	3	3	3	3	3	3	3	4	4	4	4
Female	Accounting	5	< Rp. 500.000	Senior High School	4	4	3	4	3	4	4	3	3	3	4	4	4	4	4	3	4	3	2	2	3	2	5	3	3	3	3	3	4	3	4	4
Male	Management	7	< Rp. 500.000	Vocational School	4	4	4	4	4	4	4	4	5	5	5	5	5	5	5	2	1	1	3	3	3	4	4	3	3	3	3	3	3	3	3	3
Male	Management	7	> Rp. 500.000 - Rp. 1.500.000	Vocational School	4	4	5	3	4	4	4	4	4	4	5	4	4	4	4	4	4	4	4	4	4	4	4	4	4	4	4	4	5	4	5	5
Male	Management	7	> Rp. 500.000 - Rp. 1.500.000	Senior High School	3	4	4	5	4	5	3	3	4	4	5	4	5	4	4	4	5	4	5	4	5	4	4	5	5	4	4	5	4	4	4	5
Female	Accounting	7	< Rp. 500.000	Senior High School	3	3	4	4	3	4	3	3	5	5	3	3	3	4	3	4	3	3	3	4	3	3	3	3	3	3	3	3	3	3	3	3
Female	Management	1	> Rp. 500.000 - Rp. 1.500.000	Senior High School	4	4	4	3	3	3	3	3	3	3	3	4	3	3	3	3	3	3	3	3	3	3	3	3	3	3	3	3	3	3	3	3
Female	Accounting	7	< Rp. 500.000	Senior High School	4	4	4	4	4	4	4	4	4	4	4	4	4	4	4	4	4	4	4	5	4	4	3	4	4	3	3	3	4	4	3	3
Female	Islamic economics	>8	> Rp. 3.500.000 - Rp. 4.500.000	Senior High School	5	5	5	5	4	5	5	4	5	4	5	5	5	5	5	5	3	4	2	3	2	2	3	3	3	4	4	3	4	4	4	4
Female	Accounting	5	> Rp. 500.000 - Rp. 1.500.000	Senior High School	4	4	4	5	4	5	5	4	5	5	3	3	5	5	5	4	5	5	2	3	3	3	5	3	5	4	4	5	5	5	5	5
Female	Management	7	< Rp. 500.000	Senior High School	4	4	4	2	3	4	3	5	3	3	3	3	3	4	3	2	2	3	3	3	3	3	3	3	4	3	3	3	3	3	4	3
Female	Management	7	< Rp. 500.000	Islamic Senior High School	4	4	5	4	3	4	5	4	5	5	4	4	5	5	4	3	4	3	2	3	3	3	5	3	4	4	4	5	4	4	4	5
Female	Accounting	1	> Rp. 3.500.000 - Rp. 4.500.000	Vocational School	5	5	5	1	1	5	5	5	5	5	5	5	5	5	5	5	5	5	1	1	1	1	1	1	1	1	1	2	5	5	5	5
Female	Accounting	7	< Rp. 500.000	Senior High School	3	3	3	3	3	4	4	3	3	3	4	4	3	3	3	3	2	2	2	3	2	2	3	2	3	3	3	3	3	3	3	3
Female	Accounting	7	> Rp. 500.000 - Rp. 1.500.000	Vocational School	3	3	3	4	3	3	3	4	3	4	3	3	4	3	3	3	3	3	3	3	3	3	3	3	3	3	3	3	3	3	3	3
Female	Accounting	7	> Rp. 500.000 - Rp. 1.500.000	Vocational School	3	3	3	3	3	3	3	3	3	3	3	3	3	3	3	3	3	3	3	3	3	3	3	3	3	3	3	3	3	3	3	3
Female	Accounting	5	> Rp. 500.000 - Rp. 1.500.000	Senior High School	4	4	5	4	3	4	5	3	4	4	4	4	5	5	5	3	4	4	2	3	3	3	5	3	5	3	3	4	4	4	4	4
Female	Management	7	> Rp. 500.000 - Rp. 1.500.000	Vocational School	4	3	3	3	3	3	3	3	3	3	3	3	3	3	3	3	3	3	3	3	3	3	3	3	3	3	3	3	3	3	3	3
Female	Management	7	< Rp. 500.000	Islamic Senior High School	4	4	4	3	3	4	4	3	4	4	4	4	5	5	5	3	3	3	2	2	3	3	3	3	4	3	4	3	3	4	4	5
Female	Management	7	> Rp. 500.000 - Rp. 1.500.000	Vocational School	3	3	4	4	3	4	4	4	4	4	4	4	4	4	4	3	3	3	3	3	3	4	4	3	4	3	3	4	3	3	3	3
Female	Associate's Degree in Taxation	6	> Rp. 2.500.000 - Rp. 3.500.000	Senior High School	4	4	4	3	3	4	4	3	3	4	4	4	5	5	5	5	4	4	2	2	3	3	5	4	5	5	4	4	4	4	4	5
Male	Islamic economics	1	> Rp. 2.500.000 - Rp. 3.500.000	Islamic Boarding School	3	4	3	4	2	3	3	4	4	4	2	4	4	4	3	3	2	2	3	3	1	3	5	3	4	2	2	4	3	3	3	4
Female	Islamic economics	3	< Rp. 500.000	Islamic Boarding School	3	3	3	3	3	3	3	3	3	3	3	3	3	3	3	3	3	3	3	3	3	3	4	3	4	3	3	3	3	3	2	3
Female	Management	7	> Rp. 2.500.000 - Rp. 3.500.000	Vocational School	3	3	3	3	3	3	3	3	3	3	3	3	3	3	3	3	3	3	3	3	3	3	3	3	3	3	3	3	3	3	3	3
Male	Associate's Degree in Taxation	1	> Rp. 500.000 - Rp. 1.500.000	Vocational School	3	3	3	3	3	3	5	5	3	3	3	3	3	4	3	3	3	3	3	3	3	3	4	3	5	3	3	3	4	3	3	5
Female	Management	7	> Rp. 1.500.000 - Rp. 2.500.000	Vocational School	4	4	4	4	5	4	4	4	4	4	3	4	4	4	4	4	4	3	3	3	3	3	3	3	3	3	3	3	3	3	3	3
Female	Management	7	< Rp. 500.000	Vocational School	5	4	4	4	4	3	4	3	4	3	3	4	3	4	4	4	4	3	3	3	3	3	2	3	3	3	3	3	4	3	3	3
Female	Accounting	7	< Rp. 500.000	Islamic Boarding School	4	4	4	4	4	4	4	4	4	4	4	4	4	4	4	4	4	4	4	4	4	4	4	4	4	4	4	4	4	4	4	4
Female	Accounting	5	< Rp. 500.000	Vocational School	4	4	4	4	3	4	4	3	4	4	3	3	4	4	4	4	3	3	2	3	2	2	3	2	3	3	3	4	5	3	3	4
Female	Management	7	< Rp. 500.000	Vocational School	4	4	4	4	4	4	4	4	4	4	4	4	4	4	4	4	4	4	4	4	4	4	4	4	4	4	4	4	4	4	4	4
Female	Management	7	< Rp. 500.000	Senior High School	4	4	3	3	3	3	3	3	3	3	3	3	4	3	3	3	3	3	3	3	3	3	3	3	3	3	3	3	3	3	3	3
Male	Islamic economics	1	< Rp. 500.000	Vocational School	5	4	5	4	3	5	4	4	4	4	4	4	4	4	4	4	4	4	4	4	4	4	4	4	4	3	5	5	4	4	4	4
Female	Management	7	> Rp. 2.500.000 - Rp. 3.500.000	Senior High School	3	3	3	3	3	3	3	3	3	3	3	3	3	3	3	3	3	3	3	3	3	3	3	3	3	3	3	3	3	3	3	3
Female	Management	7	< Rp. 500.000	Senior High School	4	4	3	4	4	4	4	3	4	4	3	3	3	4	4	4	3	3	4	3	4	4	3	3	4	5	5	4	4	5	5	5
Female	Management	7	> Rp. 500.000 - Rp. 1.500.000	Vocational School	3	4	3	4	3	3	3	3	3	4	3	3	4	4	4	3	4	3	3	4	3	4	3	4	3	4	3	4	4	3	3	4
Female	Management	7	< Rp. 500.000	Senior High School	4	5	4	3	3	5	4	4	4	5	5	4	4	4	4	5	4	4	4	4	4	4	4	4	4	4	4	4	4	4	4	5
Female	Management	7	> Rp. 2.500.000 - Rp. 3.500.000	Vocational School	4	4	4	3	4	4	4	4	4	4	4	4	5	5	5	3	2	3	2	3	3	4	4	2	4	3	4	4	3	5	4	4
Male	Management	7	> Rp. 500.000 - Rp. 1.500.000	Senior High School	5	5	5	3	3	5	5	5	4	5	5	5	5	4	5	3	3	3	1	1	1	1	2	1	1	1	1	1	1	1	1	1
Male	Management	7	< Rp. 500.000	Senior High School	5	4	3	5	4	4	4	3	3	3	3	4	4	5	4	4	5	4	3	3	3	4	3	4	4	3	4	4	4	4	3	3
Female	Management	7	> Rp. 1.500.000 - Rp. 2.500.000	Vocational School	5	5	5	4	3	5	5	5	5	3	4	5	5	5	5	3	3	3	3	3	3	3	5	3	5	4	3	3	5	5	5	5
Female	Management	7	< Rp. 500.000	Vocational School	4	4	3	3	3	4	4	4	4	3	3	3	4	4	4	3	4	4	4	4	3	4	5	3	5	4	4	4	3	3	4	5
Male	Management	7	> Rp. 500.000 - Rp. 1.500.000	Senior High School	4	4	4	5	4	5	4	4	4	4	5	5	4	5	4	4	4	5	4	4	4	4	5	4	5	4	5	4	4	4	4	4
Female	Accounting	7	< Rp. 500.000	Senior High School	3	3	4	3	3	3	3	3	3	3	3	3	3	4	4	3	3	3	3	3	3	3	3	3	3	3	3	3	3	4	3	3
Female	Management	7	< Rp. 500.000	Senior High School	3	3	3	3	3	3	3	3	3	3	3	3	3	3	3	4	3	3	3	3	3	3	3	3	3	3	3	3	3	3	3	3
Male	Management	7	< Rp. 500.000	Senior High School	4	4	4	3	3	4	5	5	4	5	3	4	5	4	5	2	2	3	3	3	2	3	3	2	3	3	3	3	3	4	4	4
Female	Accounting	7	> Rp. 4.500.000	Senior High School	3	3	3	3	3	3	3	3	3	3	3	3	3	3	3	3	3	3	3	3	3	3	3	3	3	3	3	3	3	3	3	3
Female	Management	7	> Rp. 500.000 - Rp. 1.500.000	Vocational School	5	5	5	5	4	5	5	4	4	4	4	4	5	5	5	3	3	3	3	3	3	3	5	5	5	3	3	5	5	4	4	5
Male	Management	7	> Rp. 1.500.000 - Rp. 2.500.000	Senior High School	5	5	5	5	2	5	5	5	5	5	5	5	5	5	5	3	1	3	2	1	1	2	1	1	1	2	1	1	5	4	5	5
Female	Management	1	< Rp. 500.000	Senior High School	3	3	3	3	3	3	3	3	3	3	3	3	3	3	3	3	3	3	3	3	3	3	3	3	3	3	3	3	3	3	3	3
Female	Management	7	< Rp. 500.000	Senior High School	4	4	4	4	3	4	4	3	3	3	3	3	3	3	4	3	3	3	3	4	3	4	4	4	4	4	4	4	3	4	4	5
Male	Management	7	> Rp. 500.000 - Rp. 1.500.000	Islamic Senior High School	5	4	4	2	3	4	4	3	4	4	4	4	4	4	4	2	3	3	4	3	3	3	2	2	3	3	3	4	4	3	3	4
Female	Management	7	> Rp. 500.000 - Rp. 1.500.000	Senior High School	4	5	4	4	3	5	5	4	4	4	4	4	4	4	5	3	3	3	2	3	2	3	3	2	2	3	3	3	4	4	4	4
Female	Management	7	< Rp. 500.000	Senior High School	5	5	5	5	5	5	5	5	5	5	5	5	5	5	4	5	5	5	4	4	3	4	4	4	3	4	5	4	3	4	4	4
Female	Accounting	7	> Rp. 1.500.000 - Rp. 2.500.000	Vocational School	4	5	4	4	3	3	3	4	5	4	4	4	4	5	5	4	5	4	3	3	5	4	5	4	5	4	4	4	4	3	5	4
Male	Management	7	> Rp. 500.000 - Rp. 1.500.000	Senior High School	5	5	4	4	4	4	5	5	5	5	4	4	3	3	3	3	4	3	2	3	4	4	4	4	3	4	4	4	4	5	5	5
Female	Management	7	< Rp. 500.000	Vocational School	4	4	4	4	3	3	4	4	4	4	3	4	3	3	4	2	3	3	2	2	3	2	5	3	5	3	3	4	4	4	3	4
Female	Accounting	7	> Rp. 3.500.000 - Rp. 4.500.000	Vocational School	5	5	4	5	3	4	5	1	2	3	3	3	4	5	5	3	4	4	2	2	2	2	3	3	4	3	3	4	3	4	4	4
Female	Management	7	> Rp. 500.000 - Rp. 1.500.000	Islamic Boarding School	4	4	4	3	2	4	4	4	4	4	4	4	4	4	4	3	3	3	2	2	2	2	2	2	2	2	2	2	4	4	4	5
Male	Management	7	> Rp. 500.000 - Rp. 1.500.000	Senior High School	4	4	4	3	3	4	4	4	4	4	4	4	4	4	4	3	3	3	3	3	3	3	4	3	3	3	3	4	4	3	3	2
Female	Management	7	> Rp. 500.000 - Rp. 1.500.000	Senior High School	4	3	3	4	4	3	4	3	4	3	4	3	3	3	4	3	4	3	3	3	4	4	3	4	3	4	3	3	3	3	3	3
Female	Accounting	7	> Rp. 1.500.000 - Rp. 2.500.000	Vocational School	3	3	3	3	3	3	3	3	3	3	3	3	3	3	3	3	3	3	3	3	3	3	3	3	3	3	3	3	3	3	3	3
Female	Management	7	< Rp. 500.000	Vocational School	4	4	4	3	3	4	4	4	4	4	3	4	4	4	4	3	5	4	3	3	4	3	3	2	2	2	3	3	5	3	3	4
Female	Management	7	> Rp. 500.000 - Rp. 1.500.000	Senior High School	4	4	4	3	3	3	3	3	3	3	3	3	3	3	3	3	3	3	3	3	3	3	4	3	4	3	3	4	3	3	3	3
Male	Management	7	< Rp. 500.000	Senior High School	4	4	5	2	1	3	4	5	4	4	4	5	4	5	5	3	5	4	2	2	2	2	4	4	3	4	4	3	3	4	3	5
Female	Management	7	> Rp. 500.000 - Rp. 1.500.000	Senior High School	5	5	4	3	2	3	4	2	4	5	5	3	4	5	4	3	2	3	3	5	4	1	2	2	4	1	3	4	4	4	4	4
Female	Management	7	< Rp. 500.000	Senior High School	3	4	3	3	3	3	4	3	3	3	3	3	4	4	4	3	3	3	3	3	3	3	3	4	3	4	3	3	3	4	3	3
Male	Management	7	> Rp. 500.000 - Rp. 1.500.000	Senior High School	5	5	5	5	5	5	5	5	5	5	5	5	5	5	5	5	5	5	5	5	5	5	5	5	5	5	5	5	5	5	5	5
Female	Management	7	> Rp. 500.000 - Rp. 1.500.000	Vocational School	5	4	4	3	4	5	5	1	4	2	3	3	5	4	5	5	4	4	2	3	3	3	5	3	5	5	5	5	4	4	4	4
Female	Management	7	< Rp. 500.000	Vocational School	4	4	4	4	4	4	4	4	4	4	4	4	4	4	4	4	4	4	4	4	4	4	4	4	4	4	4	4	4	4	4	4
Female	Management	7	> Rp. 500.000 - Rp. 1.500.000	Senior High School	5	5	3	4	4	3	4	2	5	4	4	4	4	4	4	4	5	4	3	3	3	3	4	3	4	3	4	4	4	4	4	4
Female	Accounting	7	> Rp. 500.000 - Rp. 1.500.000	Senior High School	4	4	4	4	2	4	4	4	4	4	4	4	4	4	4	4	4	4	4	4	4	4	4	4	4	4	4	4	4	3	3	4
Female	Management	7	> Rp. 500.000 - Rp. 1.500.000	Senior High School	4	3	4	3	3	4	4	3	4	4	3	4	3	5	4	3	3	4	4	3	3	3	5	4	4	3	4	4	3	2	2	4
Female	Management	7	> Rp. 500.000 - Rp. 1.500.000	Islamic Boarding School	3	3	3	3	3	3	3	3	3	3	4	4	3	3	3	3	3	3	3	3	3	3	3	3	3	3	3	3	4	3	3	4
Male	Management	7	< Rp. 500.000	Senior High School	3	4	3	3	4	3	4	3	3	3	4	4	3	3	4	3	3	3	4	4	3	4	3	3	3	3	3	3	3	4	3	4
Female	Associate's Degree in Taxation	6	> Rp. 1.500.000 - Rp. 2.500.000	Vocational School	3	3	3	3	3	3	3	3	3	3	3	3	3	3	3	3	3	2	1	3	3	3	2	1	2	3	2	2	3	3	3	3
Female	Accounting	5	< Rp. 500.000	Vocational School	4	4	4	2	2	4	4	4	4	4	4	4	4	4	4	2	3	3	2	2	2	2	2	2	4	3	3	3	4	4	4	4
Female	Accounting	5	< Rp. 500.000	Senior High School	3	3	5	2	3	4	5	4	3	3	3	3	5	5	4	3	5	4	3	3	3	3	5	4	4	4	4	4	4	3	4	5
Male	Management	7	< Rp. 500.000	Vocational School	4	4	3	3	3	4	4	3	3	4	3	4	3	5	3	4	3	4	3	2	3	3	2	2	4	4	3	3	3	4	3	4
Female	Management	7	< Rp. 500.000	Vocational School	5	5	4	5	4	4	5	5	5	5	5	5	5	5	5	5	5	5	1	1	2	1	3	3	4	4	5	5	4	5	3	3
Male	Management	7	< Rp. 500.000	Senior High School	3	4	3	5	4	5	4	4	4	4	5	4	4	4	4	4	4	4	4	5	4	5	4	5	4	4	3	3	3	3	4	4
Male	Islamic economics	3	< Rp. 500.000	Islamic Boarding School	4	4	4	4	3	4	4	3	4	4	4	4	4	4	4	4	4	4	2	2	3	2	4	3	4	3	4	4	4	4	4	4
Female	Islamic economics	3	< Rp. 500.000	Senior High School	4	3	3	4	3	3	4	3	3	3	3	3	3	3	3	2	4	3	2	2	3	3	3	3	4	3	3	3	3	3	3	3
Female	Management	7	> Rp. 500.000 - Rp. 1.500.000	Senior High School	5	5	4	3	3	4	4	3	4	3	4	4	4	5	4	3	4	3	3	3	3	3	4	2	3	3	3	3	4	4	3	3
Male	Islamic economics	3	< Rp. 500.000	Islamic Boarding School	5	5	5	5	5	5	5	5	5	5	5	5	5	5	5	5	5	5	5	5	5	5	5	5	5	5	5	5	5	5	5	5
Female	Management	1	< Rp. 500.000	Islamic Senior High School	4	4	4	4	4	4	4	4	4	4	4	4	4	4	5	4	4	4	3	3	4	3	5	3	5	4	4	5	4	4	4	4
Male	Management	7	> Rp. 500.000 - Rp. 1.500.000	Senior High School	4	4	4	4	4	4	4	4	4	4	4	4	4	4	4	4	4	4	4	4	4	4	4	4	4	4	4	4	4	5	4	4
Female	Management	7	< Rp. 500.000	Senior High School	3	3	3	2	3	4	4	3	4	3	4	3	3	4	4	3	3	3	3	3	4	3	4	3	3	2	3	3	3	3	3	3
Female	Management	7	< Rp. 500.000	Senior High School	5	5	5	3	3	5	5	4	5	5	5	5	5	5	5	3	1	3	3	1	3	2	5	3	5	3	3	5	5	4	5	5
Female	Management	7	< Rp. 500.000	Senior High School	3	4	4	4	3	3	3	3	3	4	3	3	3	3	3	3	3	3	3	3	3	3	3	3	3	3	3	3	3	3	3	3
Female	Management	7	< Rp. 500.000	Vocational School	5	5	5	4	3	5	5	5	5	5	5	5	5	5	5	5	5	4	2	3	5	4	3	2	4	2	2	2	4	4	4	4
Female	Management	7	< Rp. 500.000	Islamic Boarding School	4	5	4	3	2	4	4	2	4	2	3	4	5	5	5	2	4	3	1	2	3	1	5	2	5	4	4	3	4	5	5	5
Female	Accounting	7	> Rp. 1.500.000 - Rp. 2.500.000	Vocational School	3	3	3	3	3	3	3	3	3	3	3	3	3	3	3	3	3	4	3	4	3	4	4	3	4	3	3	3	4	3	3	3
Male	Management	7	> Rp. 500.000 - Rp. 1.500.000	Senior High School	4	4	4	2	2	4	4	4	4	4	4	4	4	4	4	4	4	4	4	4	4	4	4	4	4	4	4	4	4	4	4	4
Female	Management	7	< Rp. 500.000	Senior High School	4	4	4	4	4	4	4	4	4	4	4	4	4	4	4	4	4	4	4	4	4	4	4	2	3	2	2	2	4	3	3	3
Female	Islamic economics	8	> Rp. 1.500.000 - Rp. 2.500.000	Senior High School	4	4	5	4	4	4	4	3	5	5	5	3	5	5	5	5	4	4	2	2	2	3	3	2	3	2	2	3	4	4	5	5
Male	Management	7	< Rp. 500.000	Islamic Senior High School	5	5	5	4	5	5	5	5	4	4	5	5	5	5	5	5	5	4	5	5	5	5	5	4	3	5	5	4	4	5	4	5
Male	Islamic economics	3	< Rp. 500.000	Senior High School	4	4	4	3	2	3	4	4	4	3	3	3	4	4	4	3	4	3	2	2	3	2	4	2	4	2	3	4	3	4	4	4
Female	Management	5	< Rp. 500.000	Senior High School	4	4	4	3	4	4	4	4	4	4	4	4	4	4	4	4	4	3	3	3	4	3	3	3	3	4	4	4	4	4	4	4
Male	Associate's Degree in Taxation	3	> Rp. 500.000 - Rp. 1.500.000	Vocational School	5	5	5	2	3	5	5	5	5	3	3	5	5	5	5	3	4	4	2	2	3	2	5	3	5	3	3	5	5	5	5	5
Female	Accounting	7	> Rp. 500.000 - Rp. 1.500.000	Vocational School	4	3	4	4	3	3	4	3	4	3	4	4	4	4	4	3	4	3	3	4	4	4	4	3	4	3	4	4	3	3	4	4
Female	Accounting	7	> Rp. 2.500.000 - Rp. 3.500.000	Vocational School	4	4	4	3	3	4	3	3	3	3	3	3	3	3	3	3	5	3	3	3	3	3	3	2	5	3	3	3	3	3	3	3
Female	Accounting	7	< Rp. 500.000	Senior High School	5	5	5	5	5	5	5	5	5	5	5	5	5	5	5	5	5	5	5	5	5	5	5	5	5	5	5	5	5	5	5	5
Male	Accounting	5	> Rp. 1.500.000 - Rp. 2.500.000	Senior High School	5	5	5	5	3	5	5	5	5	5	5	5	5	5	5	5	5	5	2	2	3	2	2	2	3	3	5	3	5	4	3	3
Female	Accounting	1	< Rp. 500.000	Senior High School	4	3	4	4	4	4	4	4	3	4	4	4	4	4	4	4	4	4	4	4	4	4	4	4	4	4	4	4	4	4	4	4
Male	Management	1	< Rp. 500.000	Senior High School	4	3	3	2	2	3	3	3	4	4	4	4	4	4	4	2	3	3	3	3	3	3	2	2	2	2	2	4	4	3	3	4
Female	Accounting	1	> Rp. 500.000 - Rp. 1.500.000	Senior High School	4	4	3	3	4	4	2	2	3	2	3	3	4	4	4	2	3	3	2	3	4	4	5	3	5	3	3	4	3	4	3	3
Female	Accounting	3	< Rp. 500.000	Vocational School	4	4	3	3	3	3	3	4	2	3	3	3	3	2	3	3	3	3	3	3	3	2	3	3	3	3	3	3	3	3	4	4
Female	Accounting	3	< Rp. 500.000	Senior High School	5	4	4	4	3	4	4	3	4	4	4	4	4	4	5	3	5	4	3	3	4	3	4	3	4	4	4	3	4	4	4	4
Female	Accounting	7	> Rp. 500.000 - Rp. 1.500.000	Senior High School	5	5	5	4	3	4	4	4	4	5	5	3	4	5	5	5	5	5	5	3	3	5	5	5	5	5	5	5	3	5	3	5
Female	Accounting	7	< Rp. 500.000	Senior High School	4	4	4	3	3	4	4	4	4	4	4	4	4	4	4	4	4	4	4	4	4	4	4	4	4	4	4	4	4	4	4	4
Female	Accounting	7	< Rp. 500.000	Vocational School	3	3	4	4	4	4	3	3	4	3	3	4	3	4	3	4	4	4	4	2	4	4	3	5	3	4	3	3	4	3	3	3
Female	Accounting	3	< Rp. 500.000	Vocational School	3	3	4	3	3	4	4	3	3	5	3	3	3	3	3	3	3	3	3	3	3	3	3	3	3	3	3	3	3	3	3	3
Female	Accounting	5	< Rp. 500.000	Vocational School	4	4	4	3	4	5	5	4	4	3	4	4	4	5	5	3	4	3	2	2	2	2	3	3	2	3	3	2	4	5	4	4
Female	Management	1	< Rp. 500.000	Vocational School	3	4	4	3	3	4	4	3	4	4	4	3	3	3	4	3	2	3	3	3	4	4	5	3	5	1	2	5	5	3	2	3
Female	Accounting	7	< Rp. 500.000	Vocational School	5	5	5	2	3	4	4	3	4	4	4	4	4	4	4	3	3	3	3	3	3	3	4	4	3	3	3	3	3	5	5	5
Female	Accounting	5	< Rp. 500.000	Senior High School	3	3	3	4	4	4	4	3	3	3	3	3	3	4	4	3	3	4	3	3	3	3	4	3	3	5	4	4	4	4	4	4
Female	Accounting	5	< Rp. 500.000	Vocational School	3	3	3	3	4	3	3	3	3	3	3	3	4	4	4	3	4	4	4	4	4	4	4	4	4	4	4	4	4	3	3	3
Male	Accounting	3	> Rp. 2.500.000 - Rp. 3.500.000	Senior High School	3	3	3	5	3	3	3	3	3	4	3	3	3	3	3	3	3	3	3	3	4	3	3	4	3	3	3	3	3	3	3	3
Female	Accounting	3	> Rp. 3.500.000 - Rp. 4.500.000	Vocational School	3	3	3	3	3	3	3	3	3	3	3	3	3	3	3	3	3	3	3	3	3	3	3	3	3	3	3	3	3	3	3	3
Female	Accounting	5	< Rp. 500.000	Vocational School	3	4	3	4	4	3	4	3	4	3	4	3	4	4	4	4	4	4	2	2	3	3	4	3	3	3	3	3	3	3	3	3
Female	Accounting	7	< Rp. 500.000	Senior High School	4	5	2	2	3	4	5	5	5	5	5	5	5	5	5	3	3	3	1	1	3	2	3	3	3	3	3	3	3	3	3	5
Female	Accounting	3	< Rp. 500.000	Senior High School	4	4	3	5	3	5	5	4	3	5	4	3	3	3	4	3	5	5	4	3	3	3	5	3	3	4	3	4	5	4	3	5
Male	Accounting	1	< Rp. 500.000	Vocational School	3	3	4	3	3	5	4	3	3	3	3	3	3	3	4	3	3	3	3	3	3	3	3	3	4	3	3	2	4	3	3	4
Male	Islamic economics	3	< Rp. 500.000	Islamic Senior High School	4	4	4	3	3	3	3	3	3	3	3	4	3	4	4	4	5	5	5	5	5	4	4	4	4	4	4	4	4	3	4	5
Female	Accounting	7	> Rp. 500.000 - Rp. 1.500.000	Senior High School	4	4	4	3	3	4	4	3	3	4	4	4	4	4	4	3	3	3	2	3	4	3	3	3	4	4	4	4	4	4	4	4
Female	Accounting	7	< Rp. 500.000	Senior High School	3	3	3	3	3	3	3	3	3	3	3	3	3	3	4	3	3	3	3	3	3	3	3	3	3	3	3	3	3	3	3	4
Female	Accounting	3	> Rp. 500.000 - Rp. 1.500.000	Senior High School	3	3	3	3	3	3	3	3	3	3	3	3	3	3	3	3	3	3	3	3	3	3	3	3	3	3	3	3	3	3	3	3
Female	Management	1	> Rp. 500.000 - Rp. 1.500.000	Vocational School	4	4	4	4	4	4	4	4	4	4	4	3	3	3	3	3	3	3	3	3	3	3	3	3	3	3	3	4	3	3	3	3
Female	Accounting	3	< Rp. 500.000	Vocational School	4	3	4	3	2	4	4	4	5	3	4	3	5	5	4	4	4	3	2	2	3	2	3	2	4	3	3	4	5	3	3	3
Male	Accounting	1	< Rp. 500.000	Senior High School	3	3	3	3	3	3	4	3	3	3	3	3	3	3	3	3	3	3	3	3	3	3	3	3	3	3	3	3	3	3	3	3
Female	Accounting	3	< Rp. 500.000	Senior High School	4	3	4	3	3	4	3	3	3	4	3	3	4	4	4	4	4	3	2	3	3	3	4	3	4	3	3	4	4	3	4	4
Male	Accounting	1	< Rp. 500.000	Senior High School	3	3	3	3	3	3	3	3	3	3	3	3	3	3	3	3	3	3	3	3	3	3	3	3	3	3	3	2	3	3	4	4
Female	Accounting	3	< Rp. 500.000	Vocational School	3	4	4	5	3	3	3	3	3	3	3	3	3	3	3	5	5	3	3	3	3	3	5	3	5	3	3	3	3	2	2	3
Female	Accounting	1	< Rp. 500.000	Senior High School	4	4	4	4	4	4	4	4	4	4	4	3	4	4	3	4	4	3	4	1	3	3	3	3	3	3	3	3	3	4	3	4
Female	Accounting	7	> Rp. 500.000 - Rp. 1.500.000	Senior High School	5	5	3	3	3	5	5	2	3	2	4	4	4	4	4	3	3	3	3	4	3	3	5	4	4	3	3	4	4	3	3	4
Female	Accounting	1	< Rp. 500.000	Islamic Senior High School	3	3	3	3	3	3	3	3	3	3	3	3	3	3	3	3	3	3	3	3	3	3	3	3	3	3	3	3	3	3	3	3
Female	Accounting	5	< Rp. 500.000	Vocational School	5	5	5	4	4	4	5	3	4	3	4	5	5	5	5	4	5	5	1	3	4	3	5	3	5	3	3	5	4	4	3	5
Female	Management	1	< Rp. 500.000	Senior High School	4	3	5	5	3	4	4	4	4	3	4	3	4	3	3	3	4	3	3	3	2	3	2	2	2	2	2	3	3	3	3	4
Female	Accounting	3	< Rp. 500.000	Vocational School	4	4	4	3	3	3	3	3	3	3	3	3	3	3	3	3	3	3	3	3	3	3	3	3	4	2	3	3	3	3	3	3
Female	Accounting	5	< Rp. 500.000	Vocational School	3	3	3	3	3	3	3	3	3	5	3	3	3	3	3	3	3	3	3	3	3	3	5	3	4	3	3	3	3	3	3	3
Female	Accounting	7	> Rp. 500.000 - Rp. 1.500.000	Vocational School	3	3	3	3	3	4	4	3	3	3	3	3	3	3	3	3	3	3	3	3	3	3	3	3	3	3	3	4	3	3	3	3
Female	Accounting	3	< Rp. 500.000	Senior High School	3	4	4	4	4	4	4	4	4	4	4	4	4	4	3	3	3	3	3	3	3	3	3	3	3	3	4	4	3	3	3	3
Female	Management	1	< Rp. 500.000	Senior High School	3	3	3	3	2	3	3	3	3	3	3	3	3	3	3	3	3	3	3	3	3	3	3	3	3	4	4	3	4	3	2	3
Female	Accounting	5	> Rp. 500.000 - Rp. 1.500.000	Vocational School	3	3	4	3	3	4	4	3	3	3	3	3	3	3	4	3	3	3	3	3	3	3	3	3	3	3	3	3	3	3	3	3
Female	Management	1	< Rp. 500.000	Vocational School	4	4	4	4	3	3	3	3	3	3	3	3	3	3	3	3	3	3	3	3	3	3	3	3	3	3	3	3	3	3	3	4
Female	Accounting	1	< Rp. 500.000	Senior High School	4	4	4	3	3	4	4	5	4	4	5	4	4	5	4	4	3	3	2	2	3	3	3	3	3	3	3	3	4	4	4	4
Female	Accounting	7	> Rp. 500.000 - Rp. 1.500.000	Vocational School	5	5	5	5	5	5	5	5	5	5	5	5	5	5	5	5	5	3	3	5	5	5	5	5	4	3	4	4	5	4	4	4
Female	Accounting	5	< Rp. 500.000	Vocational School	3	2	3	3	3	3	4	3	3	3	4	4	4	3	3	3	3	3	4	4	4	3	3	3	3	3	3	3	3	3	3	3
Female	Management	1	< Rp. 500.000	Senior High School	4	4	4	4	5	3	3	3	3	3	4	4	4	4	4	3	3	4	3	3	3	3	4	3	3	3	3	3	4	3	3	3
Female	Accounting	1	< Rp. 500.000	Senior High School	3	3	3	3	3	3	3	2	3	3	2	3	3	3	3	2	4	3	3	3	3	3	3	3	3	3	3	3	4	3	3	3
Female	Accounting	7	< Rp. 500.000	Senior High School	4	4	4	3	3	4	4	4	4	3	4	3	4	4	4	3	5	4	3	3	3	3	4	2	4	4	3	4	4	3	3	3
Female	Accounting	7	> Rp. 500.000 - Rp. 1.500.000	Senior High School	4	4	3	4	4	3	4	4	3	4	4	4	4	4	4	3	3	3	3	4	3	3	4	3	3	3	3	3	3	3	3	4
Female	Accounting	7	< Rp. 500.000	Vocational School	3	3	3	3	3	3	3	3	3	3	3	3	3	3	3	3	3	3	3	3	3	3	3	3	3	3	3	3	3	3	3	3
Male	Islamic economics	3	> Rp. 500.000 - Rp. 1.500.000	Vocational School	5	4	4	3	3	4	4	3	4	3	4	4	3	4	4	4	4	4	4	4	5	5	4	3	3	3	3	3	4	4	3	3
Male	Accounting	7	< Rp. 500.000	Vocational School	5	5	5	4	1	5	5	5	5	5	4	4	4	5	4	5	4	4	5	4	5	3	4	4	5	4	4	4	4	4	4	5
Male	Accounting	7	> Rp. 500.000 - Rp. 1.500.000	Vocational School	4	4	4	4	4	4	4	4	4	4	4	4	4	4	4	4	4	4	4	4	4	3	4	3	3	3	4	3	4	4	3	4
Male	Accounting	5	< Rp. 500.000	Vocational School	3	3	3	3	3	3	3	3	3	3	3	3	3	3	3	3	3	3	3	3	3	3	3	3	3	3	3	3	3	3	3	3
Female	Management	1	> Rp. 2.500.000 - Rp. 3.500.000	Vocational School	3	3	3	3	3	3	3	3	3	3	3	3	3	3	3	3	3	3	3	3	3	3	3	3	3	3	3	3	3	3	3	3
Female	Islamic economics	5	> Rp. 500.000 - Rp. 1.500.000	Senior High School	5	5	3	1	3	4	5	5	5	3	5	5	5	5	5	5	5	5	1	2	2	2	5	3	5	3	3	5	5	5	5	5
Male	Accounting	3	< Rp. 500.000	Senior High School	4	3	3	4	3	4	4	4	3	3	3	3	4	4	4	3	3	3	3	3	3	3	3	3	3	3	3	3	4	4	4	4
Male	Accounting	7	< Rp. 500.000	Senior High School	4	4	4	4	4	4	4	4	4	4	4	4	4	4	4	2	2	2	2	2	2	2	2	2	2	2	2	2	2	4	4	4
Female	Accounting	7	< Rp. 500.000	Senior High School	5	5	3	3	3	3	4	3	4	4	4	4	4	5	5	3	3	3	2	2	4	2	3	3	4	3	3	4	4	4	4	4
Male	Islamic economics	1	< Rp. 500.000	Vocational School	3	3	4	2	4	4	4	4	4	4	2	3	3	4	4	3	3	4	3	2	3	2	4	3	3	4	3	2	3	4	4	3
Male	Accounting	7	< Rp. 500.000	Senior High School	3	3	3	3	3	3	3	3	3	3	3	3	3	3	3	3	3	3	3	3	3	3	3	3	3	3	3	3	3	3	3	3
Female	Accounting	7	> Rp. 500.000 - Rp. 1.500.000	Islamic Boarding School	5	5	4	4	4	3	5	3	4	5	3	3	4	5	5	5	5	5	4	4	4	3	5	3	5	4	4	4	5	4	3	4
Male	Accounting	3	< Rp. 500.000	Senior High School	5	4	5	3	4	4	4	3	4	3	3	3	3	5	3	3	3	3	2	5	4	4	2	2	3	3	3	3	5	3	3	3
Female	Management	1	> Rp. 500.000 - Rp. 1.500.000	Vocational School	4	5	3	3	3	4	3	3	3	3	3	3	3	3	4	3	4	3	3	3	3	3	3	3	3	4	3	3	3	3	3	3
Male	Accounting	3	< Rp. 500.000	Senior High School	3	4	4	3	4	3	4	3	4	4	3	3	3	3	3	3	3	3	3	3	3	2	3	3	4	4	3	3	4	3	4	3
Female	Management	1	> Rp. 2.500.000 - Rp. 3.500.000	Vocational School	4	4	4	4	4	4	4	4	4	4	4	4	4	4	4	4	4	4	4	4	4	4	3	4	5	3	3	3	4	4	3	4
Female	Management	1	< Rp. 500.000	Islamic Senior High School	3	3	3	4	3	3	4	5	4	4	4	4	4	4	4	2	2	3	3	3	3	2	2	3	3	3	3	4	3	4	3	3
Female	Accounting	3	< Rp. 500.000	Senior High School	3	3	3	3	3	3	3	3	3	3	3	3	3	3	3	3	3	3	3	3	3	3	3	3	3	3	3	3	3	3	3	3
Female	Accounting	1	< Rp. 500.000	Vocational School	4	4	4	4	4	4	4	4	4	4	4	4	4	4	4	4	4	4	4	4	4	4	4	4	4	4	4	4	4	4	4	4
Female	Management	1	> Rp. 500.000 - Rp. 1.500.000	Vocational School	3	3	3	3	3	3	3	3	3	3	3	3	3	3	3	4	3	3	3	3	3	3	3	3	3	3	3	3	3	3	3	3
Female	Management	1	> Rp. 4.500.000	Vocational School	5	5	5	5	3	5	5	5	5	5	4	4	5	5	5	5	5	5	1	4	4	3	3	4	5	4	4	5	4	4	4	4
Female	Management	1	< Rp. 500.000	Islamic Senior High School	4	4	4	3	2	4	4	3	4	4	4	4	4	4	4	4	3	3	3	3	3	3	4	3	4	3	3	4	4	3	3	4
Female	Management	1	> Rp. 1.500.000 - Rp. 2.500.000	Vocational School	4	4	4	2	2	4	4	4	4	4	3	4	4	4	4	2	2	2	2	2	2	2	2	2	3	2	2	2	3	4	4	4
Female	Management	1	> Rp. 500.000 - Rp. 1.500.000	Senior High School	4	5	5	2	2	4	5	3	4	5	5	5	5	5	5	2	3	3	3	3	3	2	2	2	2	2	2	5	2	4	4	5
Female	Accounting	7	> Rp. 500.000 - Rp. 1.500.000	Vocational School	5	5	5	3	2	3	4	2	3	2	3	3	4	3	3	3	3	3	2	2	3	2	4	3	4	3	3	5	4	4	4	4
Male	Islamic economics	3	< Rp. 500.000	Islamic Senior High School	5	4	5	3	3	5	5	3	4	3	4	4	5	5	5	3	3	3	3	3	3	3	3	3	3	3	3	3	4	4	4	5
Male	Management	1	> Rp. 3.500.000 - Rp. 4.500.000	Vocational School	4	4	4	4	4	4	4	4	4	4	4	4	4	4	4	4	4	4	4	4	4	4	4	4	4	4	4	4	4	4	4	4
Female	Accounting	7	> Rp. 500.000 - Rp. 1.500.000	Senior High School	5	4	5	3	3	5	5	4	4	4	4	4	4	4	4	3	3	3	3	3	3	4	4	3	4	3	4	4	4	3	3	4
Female	Accounting	1	< Rp. 500.000	Islamic Boarding School	3	3	3	3	3	3	3	4	4	3	3	3	3	3	4	3	4	3	4	3	3	4	3	4	3	4	3	3	3	3	3	3
Male	Accounting	7	> Rp. 500.000 - Rp. 1.500.000	Vocational School	4	4	4	4	4	4	4	4	4	4	4	4	4	4	4	4	4	4	2	4	4	4	4	4	4	4	4	4	4	4	4	4
Male	Management	1	> Rp. 4.500.000	Senior High School	4	4	4	3	3	4	4	3	3	3	3	3	3	4	4	3	3	3	3	3	3	3	4	3	4	3	3	3	4	3	3	3
Female	Accounting	7	> Rp. 500.000 - Rp. 1.500.000	Senior High School	4	4	3	4	4	3	4	2	3	3	4	4	3	4	4	4	4	4	3	3	3	3	4	3	4	3	3	4	3	3	3	3
Female	Accounting	7	< Rp. 500.000	Islamic Senior High School	5	5	5	5	3	5	5	5	5	5	5	5	5	5	5	3	3	3	3	3	3	3	3	3	3	3	3	3	5	5	5	5
Female	Accounting	7	> Rp. 500.000 - Rp. 1.500.000	Vocational School	3	3	3	3	3	3	3	3	3	3	3	3	3	3	3	3	3	3	3	3	3	3	3	3	3	3	3	3	3	3	3	3
Female	Accounting	3	< Rp. 500.000	Senior High School	4	3	5	3	3	4	3	4	3	4	3	3	3	4	4	3	4	2	3	4	4	4	5	5	4	3	3	3	3	2	2	3
Female	Management	1	< Rp. 500.000	Vocational School	3	3	3	3	3	3	3	3	3	3	4	3	4	3	3	3	3	3	3	3	3	3	3	3	3	3	3	4	3	3	4	4
Female	Accounting	7	< Rp. 500.000	Senior High School	4	4	3	3	3	4	4	3	4	4	4	4	4	5	4	3	3	3	3	2	3	3	4	3	4	3	3	4	5	4	4	4
Female	Accounting	1	< Rp. 500.000	Senior High School	3	3	4	3	3	4	4	4	3	3	3	3	3	4	4	3	3	3	3	3	3	3	4	3	4	3	4	3	3	3	3	3
Female	Management	1	> Rp. 3.500.000 - Rp. 4.500.000	Senior High School	4	4	4	3	3	4	4	4	5	4	4	4	4	5	5	3	3	3	2	2	2	3	3	3	3	2	2	3	3	4	4	4
Female	Accounting	7	< Rp. 500.000	Vocational School	4	5	5	5	2	5	5	5	4	4	5	4	4	5	4	2	2	2	2	4	2	2	2	2	2	2	2	2	2	4	4	4
Female	Islamic economics	3	> Rp. 500.000 - Rp. 1.500.000	Senior High School	4	4	4	3	3	4	4	4	4	5	4	4	4	4	4	4	2	3	2	3	3	3	4	3	4	3	3	4	4	3	3	3
Female	Management	1	< Rp. 500.000	Senior High School	5	5	5	4	4	5	5	4	5	4	5	4	4	4	4	3	5	4	3	3	3	3	4	3	4	3	4	4	4	4	4	5
Female	Accounting	7	> Rp. 500.000 - Rp. 1.500.000	Senior High School	5	5	4	3	4	3	3	3	3	3	3	5	4	4	4	2	3	5	2	2	3	2	3	2	5	3	4	4	3	4	4	4
Female	Management	1	< Rp. 500.000	Senior High School	3	3	4	4	4	3	3	3	3	4	4	3	3	3	3	3	4	4	3	4	3	4	4	4	4	2	4	4	4	3	3	4
Male	Management	1	< Rp. 500.000	Senior High School	5	5	5	3	5	5	5	5	5	5	4	4	5	5	5	4	5	5	5	5	5	5	5	5	5	5	5	5	5	5	5	5
Female	Accounting	7	< Rp. 500.000	Vocational School	3	3	3	3	4	3	4	3	3	3	3	3	3	3	3	3	3	3	3	3	3	3	3	3	3	3	3	3	3	3	3	3
Female	Associate's Degree in Taxation	3	> Rp. 500.000 - Rp. 1.500.000	Senior High School	5	5	5	5	5	5	5	5	5	5	5	4	5	5	5	5	5	5	5	5	5	5	5	5	5	1	5	5	4	5	4	4
Male	Accounting	7	> Rp. 500.000 - Rp. 1.500.000	Senior High School	4	4	4	5	3	4	4	1	4	4	4	4	4	4	4	4	4	4	4	4	4	4	4	4	4	4	3	4	3	5	3	4
Female	Accounting	7	> Rp. 500.000 - Rp. 1.500.000	Vocational School	4	4	4	2	2	4	4	3	4	4	4	4	4	5	4	4	4	4	2	2	4	2	5	4	4	4	4	4	4	4	4	5
Female	Accounting	7	< Rp. 500.000	Vocational School	5	5	3	5	3	4	4	3	5	4	4	3	3	4	4	3	4	2	3	2	2	3	5	3	5	1	2	2	5	3	3	3
Female	Management	1	> Rp. 1.500.000 - Rp. 2.500.000	Vocational School	4	4	4	4	4	4	4	4	4	4	4	4	4	4	4	4	4	4	4	4	4	4	4	4	4	4	4	4	4	4	4	4
Female	Accounting	7	> Rp. 500.000 - Rp. 1.500.000	Senior High School	5	5	5	5	5	5	5	4	5	4	4	5	5	5	4	4	5	4	1	1	1	1	5	5	5	5	5	5	5	5	5	5
Female	Accounting	1	< Rp. 500.000	Senior High School	4	4	3	3	3	2	3	2	4	3	4	4	4	4	4	3	5	3	2	3	5	2	5	3	5	4	5	4	4	3	3	3
Female	Accounting	1	< Rp. 500.000	Islamic Senior High School	3	3	3	3	3	3	3	3	3	3	3	3	3	3	3	3	3	3	3	3	3	3	3	3	3	3	3	3	3	3	3	3
Female	Accounting	7	> Rp. 500.000 - Rp. 1.500.000	Senior High School	4	4	4	3	3	4	4	4	4	3	3	3	3	3	3	3	3	3	3	2	3	3	3	3	3	3	3	3	4	4	4	4
Female	Accounting	7	< Rp. 500.000	Vocational School	3	3	3	3	3	3	3	3	3	3	3	3	3	3	3	3	3	3	3	3	3	3	3	3	3	3	3	3	3	3	3	3
Male	Management	3	< Rp. 500.000	Senior High School	3	4	4	4	3	4	4	3	3	4	3	3	3	4	4	4	5	4	3	3	3	3	5	4	4	3	4	3	4	3	3	3
Female	Accounting	5	< Rp. 500.000	Vocational School	4	4	3	4	4	3	4	4	3	4	4	3	4	4	4	3	4	4	3	4	4	4	4	3	4	3	3	4	4	3	3	3
Female	Accounting	7	< Rp. 500.000	Senior High School	4	5	5	5	4	5	5	1	5	1	1	2	5	5	5	5	5	5	3	3	3	3	2	1	1	1	1	1	5	3	3	4
Male	Management	1	< Rp. 500.000	Vocational School	4	4	3	3	3	3	5	3	4	3	4	4	5	5	5	3	2	3	2	3	3	2	5	2	5	3	3	5	4	3	4	5
Female	Accounting	7	< Rp. 500.000	Senior High School	4	4	4	3	3	3	3	3	4	3	3	3	4	4	4	4	4	3	3	3	3	3	4	3	4	3	4	4	5	3	3	3
Female	Accounting	7	< Rp. 500.000	Senior High School	4	4	4	4	4	4	4	4	4	4	4	4	4	4	4	3	3	3	3	3	3	2	4	2	3	3	3	3	4	4	4	3
Male	Accounting	5	< Rp. 500.000	Islamic Senior High School	5	5	3	5	5	5	5	4	5	5	5	4	5	5	5	4	4	5	3	3	5	4	5	4	5	4	5	5	5	5	4	5
Male	Accounting	5	< Rp. 500.000	Senior High School	3	3	3	3	3	3	3	3	3	3	3	3	3	3	3	3	3	3	3	3	3	3	3	3	3	3	3	3	3	3	3	3
Female	Accounting	7	< Rp. 500.000	Vocational School	4	4	4	4	4	4	4	4	4	4	4	4	4	4	4	4	4	4	4	5	4	5	5	4	4	4	4	4	4	4	4	4
Female	Accounting	3	> Rp. 500.000 - Rp. 1.500.000	Vocational School	4	5	4	4	4	5	3	2	4	4	4	4	4	4	4	3	5	4	2	2	3	3	4	3	5	4	3	3	4	5	4	5
Female	Accounting	1	> Rp. 500.000 - Rp. 1.500.000	Senior High School	3	4	4	2	2	3	3	3	4	3	3	3	3	3	3	2	2	2	3	2	2	2	2	2	2	2	2	2	3	3	3	3
Female	Accounting	7	< Rp. 500.000	Senior High School	3	3	3	4	3	3	3	3	2	4	3	4	3	3	3	3	4	3	3	3	4	3	4	4	3	4	3	3	4	4	4	4
Female	Management	1	< Rp. 500.000	Vocational School	4	3	4	3	3	4	4	3	3	3	3	4	4	3	5	4	4	3	4	4	4	3	3	3	3	4	3	3	3	3	4	3
Female	Management	1	< Rp. 500.000	Vocational School	4	5	4	2	3	3	3	3	3	3	3	4	4	4	5	3	3	3	4	4	4	4	5	5	5	1	3	4	5	3	2	3
Male	Management	1	< Rp. 500.000	Vocational School	3	3	3	3	3	3	3	3	3	3	3	3	3	3	3	3	3	3	3	3	3	3	3	3	3	3	3	3	3	3	3	3
Female	Associate's Degree in Taxation	1	< Rp. 500.000	Vocational School	5	5	5	3	2	4	5	4	5	5	5	5	5	5	5	2	1	2	2	2	1	1	4	2	4	1	5	4	4	5	4	5
Female	Associate's Degree in Taxation	1	< Rp. 500.000	Senior High School	3	3	4	3	3	4	4	3	3	3	3	3	3	4	3	3	2	3	2	3	3	3	2	3	3	3	3	3	4	3	3	3
Female	Accounting	7	> Rp. 1.500.000 - Rp. 2.500.000	Senior High School	5	5	5	4	3	4	4	4	4	4	4	4	4	4	4	3	3	3	3	3	3	3	3	3	3	3	2	4	3	3	3	3
Male	Accounting	7	< Rp. 500.000	Senior High School	4	4	4	3	3	3	4	3	3	3	3	3	4	4	4	3	3	3	3	3	3	3	3	2	3	3	2	3	3	3	3	3
Female	Accounting	3	< Rp. 500.000	Vocational School	4	4	3	3	3	4	4	3	4	3	3	3	3	4	4	3	4	3	3	3	3	3	4	3	4	3	3	4	3	3	3	3
Male	Accounting	7	< Rp. 500.000	Vocational School	3	4	3	5	4	3	3	4	4	4	3	4	4	4	4	5	5	5	4	4	5	4	4	3	3	5	4	4	2	2	2	3
Male	Islamic economics	>8	< Rp. 500.000	Islamic Senior High School	5	4	4	5	4	4	4	3	4	4	3	4	4	4	4	4	4	3	4	5	5	4	4	5	4	4	4	4	4	5	3	4
Female	Management	7	< Rp. 500.000	Islamic Senior High School	5	4	5	3	3	4	4	3	4	4	4	5	4	4	4	3	4	4	3	3	3	3	3	3	4	3	4	4	4	4	4	4
Male	Accounting	5	< Rp. 500.000	Islamic Boarding School	4	5	5	5	3	3	3	3	5	3	5	4	5	5	5	5	5	5	5	4	5	5	5	5	5	5	5	5	3	5	5	5
Female	Accounting	3	> Rp. 500.000 - Rp. 1.500.000	Vocational School	4	4	4	3	3	4	4	4	4	3	4	4	4	4	4	4	2	2	2	3	3	3	5	3	5	1	1	5	5	3	3	3
Female	Accounting	3	< Rp. 500.000	Vocational School	4	4	3	3	3	3	4	3	3	3	3	3	5	4	4	3	3	3	2	3	3	3	4	3	5	3	4	4	3	3	3	3
Male	Management	1	> Rp. 4.500.000	Islamic Boarding School	4	3	5	4	3	4	4	4	4	4	4	3	4	5	4	3	3	3	3	3	3	2	4	3	3	3	3	3	4	5	4	3
Female	Associate's Degree in Taxation	3	< Rp. 500.000	Vocational School	5	5	5	3	3	5	4	4	4	4	4	4	5	5	4	3	3	3	2	3	3	3	4	3	4	3	3	3	3	3	3	3
Female	Accounting	5	< Rp. 500.000	Senior High School	4	4	4	3	3	4	4	5	4	5	4	4	5	5	5	3	3	3	2	2	2	2	2	2	2	2	2	2	2	4	4	4
Male	Management	7	> Rp. 500.000 - Rp. 1.500.000	Vocational School	5	4	4	3	4	5	4	3	4	5	4	4	5	4	3	4	4	4	4	4	4	3	5	4	5	4	5	4	3	2	3	4
Male	Islamic economics	5	> Rp. 1.500.000 - Rp. 2.500.000	Vocational School	4	4	3	4	4	3	3	3	3	4	3	4	5	4	4	4	4	3	3	4	3	3	4	3	3	4	4	3	4	3	3	3
Female	Associate's Degree in Taxation	3	< Rp. 500.000	Senior High School	4	4	3	3	3	3	4	4	4	4	3	4	4	4	3	2	3	2	3	3	3	3	3	3	4	3	3	3	3	3	2	3
Male	Associate's degree in accounting	1	> Rp. 1.500.000 - Rp. 2.500.000	Vocational School	4	4	5	4	4	5	5	5	3	3	3	5	3	4	3	3	4	3	5	2	2	4	3	3	4	4	4	4	4	3	3	5
Female	Islamic economics	>8	< Rp. 500.000	Vocational School	5	4	3	3	3	3	4	5	5	4	3	5	5	5	5	3	3	3	2	2	3	2	5	3	5	3	3	3	3	3	3	4
Male	Accounting	1	< Rp. 500.000	Vocational School	3	3	3	3	3	3	3	3	3	3	3	3	3	3	3	3	3	3	3	3	3	3	3	3	3	3	3	3	3	3	3	3
Male	Management	5	< Rp. 500.000	Islamic Senior High School	4	4	4	4	4	4	4	5	4	4	4	4	4	5	4	5	5	5	4	4	5	4	5	5	5	5	5	5	5	5	4	5
Male	Islamic economics	7	< Rp. 500.000	Islamic Boarding School	3	4	4	2	1	4	4	4	4	4	4	4	4	4	4	1	1	2	4	5	4	4	4	1	1	1	1	2	4	4	3	3
Female	Associate's degree in accounting	3	< Rp. 500.000	Islamic Boarding School	5	5	5	2	1	5	5	5	5	5	5	5	5	5	5	2	1	1	1	1	1	1	1	1	2	1	1	3	5	5	5	5
Female	Islamic economics	7	< Rp. 500.000	Islamic Boarding School	4	4	4	4	3	4	3	3	5	4	3	3	3	4	3	3	3	3	3	3	3	4	3	4	3	3	4	4	3	3	4	4
Male	Islamic economics	7	> Rp. 500.000 - Rp. 1.500.000	Islamic Senior High School	4	4	4	3	3	4	4	4	4	4	4	4	4	4	4	4	4	4	4	4	4	4	4	4	4	4	4	4	4	4	4	4

## Sheet: Raw Data
Gender	Department	Semester	Income/Money Every Month	Graduate	Perceived benefit (PB)			Perceived risk (PR)			Economic benefit (EB)			Seamless transaction (ST)			Convenience (CV)			Financial risk (FR)			Legal risk (LR)				Security risk (SR)			Operational risk (OR)			Continuance intention (CI)
					Using Fintech has many advantages	Using Fintech is useful for me	Using Fintech yields a more superior outcome quality than traditional financial services	Using Fintech is associated with a high level of risk	There is a high level of uncertainty using Fintech	Overall, I think that there is little benefit to use Fintech compared to traditional financial services	Using Fintech is cheaper than using traditional financial services	I can save money when I use Fintech	I can use various financial services with a low cost when I use Fintech	I can control my money without the middleman when I use Fintech	I can use various financial services at the same time (e.g. one stop processing) when I use Fintech	I can have the peer-to-peer transactions between providers and users without middle man when I use Fintech	I can use financial services very quickly when I use Fintech	I can use financial services anytime anywhere when I use Fintech	I can use financial services easily when I use Fintech	Financial losses are likely when I use Fintech	Financial fraud or payment frauds are likely when I use Fintech	Financial losses due to the lack of the interoperability with other services are likely when I use Fintech	My use of Fintech is uncertain due to many regulations	It is not easy to use Fintech due to the government regulation	There is a legal uncertainty for Fintech users	It is difficult to use various Fintech applications due to the government regulation	I worry about the abuse of my financial information (e.g. transaction and private information) when I use Fintech	My financial information is not secure when I use Fintech	I worry that someone can access my financial information when I use Fintech	Fintech companies are not willing to solve the issues when financial losses or financial information leakages occur	The organizational responses of Fintech companies are too slow when financial losses or financial information leakages occur	I worry about the way Fintech companies respond to financial losses or financial information leakages	I would positively consider Fintech in my choice set	I would prefer Fintech	I intend to continue to use Fintech	I will use Fintech in the future
F	D	I	Q	X	3	3	3	3	3	3	3	3	3	3	3	3	3	3	3	3	3	3	3	3	3	3	3	3	3	3	3	3	3	3	3	3
F	C	G	Q	W	4	5	4	2	3	5	5	5	5	5	5	5	5	5	5	5	5	5	5	5	5	5	5	5	5	5	5	5	5	5	5	5
F	A	G	Q	W	3	3	3	3	3	3	3	3	3	3	3	3	3	3	3	3	3	3	3	3	3	3	3	3	3	3	3	3	3	3	3	3
F	A	G	Q	X	4	4	3	3	3	4	3	3	4	3	3	3	3	3	3	3	3	3	4	3	3	4	4	3	4	3	3	4	4	4	3	4
F	A	N	V	X	5	5	5	4	1	5	5	5	5	5	5	5	5	5	5	4	5	5	1	2	5	5	4	2	4	3	4	4	5	4	4	4
F	A	G	Q	W	3	4	3	2	3	4	3	4	4	4	3	3	4	4	4	4	4	3	3	3	3	3	4	4	4	3	3	3	4	3	3	3
F	B	K	R	W	4	3	4	4	5	4	5	3	4	3	3	5	5	5	4	4	3	3	5	5	5	5	3	4	5	3	5	5	3	3	3	5
F	A	G	Q	X	4	4	3	3	4	4	3	3	4	4	3	3	4	4	3	3	2	2	2	2	2	3	4	4	3	3	4	4	3	3	4	4
F	A	G	Q	Z	4	3	4	4	3	4	5	4	4	4	4	4	3	4	4	3	4	4	3	4	3	3	4	4	4	3	4	4	3	4	3	3
F	A	N	R	X	4	4	3	3	2	4	4	3	4	3	3	3	3	4	4	3	2	3	3	3	3	3	4	3	4	3	3	3	4	3	3	4
M	C	N	R	Y	5	5	5	2	3	5	5	5	5	5	5	5	5	5	5	3	3	3	2	5	5	4	4	2	2	4	4	4	4	5	5	5
M	A	G	U	W	4	4	4	4	3	3	3	3	4	3	3	3	3	3	3	3	3	3	3	3	3	3	4	3	4	3	3	3	3	3	3	3
M	A	N	Q	W	3	4	3	4	5	3	3	5	4	5	4	3	1	1	3	2	1	3	2	3	4	3	3	1	2	1	2	5	4	5	5	5
F	A	G	Q	W	4	4	4	4	3	4	4	4	4	4	3	4	3	4	4	3	3	3	3	4	3	3	5	3	4	3	3	4	4	3	3	3
M	C	G	Q	W	3	3	4	3	3	4	3	3	3	3	3	3	5	4	4	3	3	3	3	3	3	3	4	3	5	1	1	2	3	3	3	4
F	C	P	Q	W	5	4	5	4	4	5	5	5	5	5	5	5	5	5	5	5	5	4	2	2	3	2	5	3	5	4	5	5	4	5	5	5
M	D	G	Q	X	3	4	4	3	3	3	3	2	3	1	3	2	4	3	5	3	3	3	5	3	3	3	2	3	2	3	2	4	4	3	4	4
F	D	K	Q	W	4	4	4	3	3	3	3	3	3	3	3	3	3	3	3	3	3	3	3	3	3	3	3	3	3	3	3	3	3	3	3	3
F	A	G	Q	W	3	4	4	4	3	3	3	3	3	3	3	4	4	4	4	3	3	3	3	3	3	3	4	3	4	3	3	3	3	3	3	4
F	B	G	R	X	4	4	4	4	3	4	4	4	4	4	4	4	4	4	4	3	4	4	3	3	3	3	4	3	5	1	1	1	3	3	3	3
F	C	P	V	W	5	4	3	4	4	4	4	3	3	3	3	3	3	4	4	4	4	4	4	4	4	4	3	4	3	4	4	3	4	3	3	4
M	C	P	R	Z	4	4	5	3	2	5	5	1	2	1	5	5	5	5	5	4	5	4	3	4	3	3	1	4	5	5	5	5	3	3	3	3
F	A	K	R	X	3	3	4	3	3	3	3	4	4	4	4	4	4	4	4	4	4	4	4	4	4	4	4	4	4	4	4	4	4	4	4	4
F	B	G	T	X	4	4	5	5	5	1	3	1	4	4	5	4	5	5	5	5	5	5	3	1	3	1	3	1	1	1	1	3	3	3	3	3
F	B	G	S	W	5	5	5	2	2	4	5	4	4	4	5	5	5	4	5	2	2	3	2	1	1	1	3	2	2	2	2	2	4	5	5	5
F	A	I	Q	X	3	3	3	4	4	2	3	3	4	4	4	5	3	3	3	5	4	4	3	3	3	3	5	4	5	3	3	4	3	3	2	3
F	D	K	Q	X	4	4	3	3	3	3	4	3	4	3	3	3	4	4	4	4	3	3	3	3	2	3	4	3	3	3	3	3	4	3	3	4
F	B	G	Q	X	4	4	4	3	2	3	4	4	3	4	3	4	4	4	4	2	2	3	3	3	3	3	3	3	3	3	3	3	3	3	3	3
F	C	P	R	X	4	4	4	3	3	4	3	5	3	3	3	3	4	3	4	3	3	2	3	3	4	3	2	4	3	3	4	3	3	5	4	5
M	A	I	S	W	3	3	4	3	3	3	4	3	3	5	5	5	5	5	5	3	3	3	3	3	3	3	5	3	2	4	4	3	5	5	5	2
F	E	I	Q	Y	4	4	4	3	3	3	2	3	3	3	4	4	4	4	4	3	4	4	3	3	4	3	4	3	4	4	4	4	3	3	3	3
F	E	I	R	X	4	5	4	2	3	4	4	4	5	4	4	4	5	4	5	4	4	4	2	2	3	3	4	2	3	2	3	4	4	5	4	5
F	D	I	S	W	4	4	4	4	4	4	4	4	4	4	4	4	4	4	4	4	4	4	4	4	4	4	4	4	4	4	4	4	4	4	4	4
M	C	P	R	W	4	4	3	3	4	4	4	3	5	4	4	4	4	5	4	3	3	4	3	2	3	3	4	3	5	4	4	4	4	4	4	4
F	C	P	Q	X	5	5	5	5	5	5	5	5	5	5	5	5	5	5	5	5	5	5	5	5	5	5	5	5	5	5	5	5	5	5	5	5
M	A	K	R	W	4	4	3	4	3	5	5	4	4	4	4	4	4	4	4	2	3	3	3	3	3	3	4	3	4	3	3	4	3	5	5	5
M	E	K	R	W	4	4	4	4	4	4	4	4	4	4	4	4	4	4	4	4	4	4	4	4	4	4	4	4	4	4	4	4	4	4	4	4
F	C	K	Q	X	5	5	4	4	4	4	5	5	5	3	4	4	5	5	5	5	5	4	4	4	4	4	5	4	5	4	4	4	4	4	4	5
F	A	N	Q	W	5	5	3	2	3	4	5	2	3	3	4	4	4	5	5	2	1	3	3	3	3	3	3	2	2	3	4	3	2	4	4	4
F	A	N	Q	W	3	3	3	4	3	4	2	3	4	2	3	4	4	3	3	2	3	4	4	4	4	4	3	3	4	4	5	3	3	3	3	3
F	A	I	V	Y	3	3	3	5	3	3	3	1	3	3	3	3	3	3	3	3	5	3	3	3	3	3	3	3	3	3	5	5	3	3	3	3
M	C	O	Q	Y	3	3	3	3	3	4	4	4	4	4	3	3	3	3	3	3	3	4	4	4	5	4	4	3	4	3	4	4	3	3	4	4
F	D	K	S	X	5	5	5	3	2	4	5	4	5	4	5	5	5	4	5	3	3	4	2	2	2	2	4	2	5	3	4	5	5	5	5	4
F	C	O	R	X	5	4	4	5	4	4	4	3	4	3	3	3	4	4	5	4	5	4	4	4	5	4	4	3	4	4	5	4	4	4	4	5
F	D	I	R	W	3	3	3	3	3	3	3	3	3	3	3	3	3	3	3	3	3	3	3	3	3	3	3	3	3	3	3	3	3	3	3	3
F	A	K	Q	X	3	4	4	3	3	3	3	3	3	3	3	3	3	3	3	4	2	2	2	2	2	2	3	2	4	3	3	3	3	3	3	4
F	B	N	V	W	3	3	3	3	3	3	3	3	3	3	3	2	3	4	3	3	3	3	3	3	3	3	3	3	3	3	3	3	3	3	3	3
F	B	N	Q	W	4	4	4	5	4	4	4	4	4	5	5	4	3	4	4	4	4	3	4	4	5	4	5	5	4	5	4	4	5	4	4	4
F	A	N	R	X	4	4	4	3	3	3	4	3	3	4	4	3	4	3	4	3	3	3	3	3	4	3	3	3	3	3	3	3	4	4	4	4
F	B	N	Q	W	3	3	4	3	3	3	3	3	3	3	3	3	3	3	3	3	2	3	3	3	3	3	3	3	3	3	3	3	3	2	2	2
F	B	N	R	W	5	5	5	4	4	5	5	4	5	4	4	4	5	5	5	3	5	4	3	3	3	3	5	4	5	3	3	5	5	4	4	5
M	B	N	Q	W	4	4	4	3	1	5	5	5	5	5	5	5	5	5	5	3	3	3	1	1	3	1	2	2	3	4	3	4	3	5	5	5
M	B	N	Q	W	3	3	3	3	3	3	3	3	3	3	3	3	3	3	3	3	3	3	3	3	3	3	3	3	3	3	3	3	3	3	3	3
M	B	N	R	W	4	3	3	3	3	4	3	3	3	3	3	3	3	3	3	3	3	3	3	3	3	3	3	3	3	3	3	3	3	3	3	3
F	B	N	Q	X	4	4	4	3	3	3	3	3	4	3	3	3	3	4	3	3	3	3	3	4	3	3	4	4	3	3	4	4	4	3	4	4
M	B	N	Q	X	3	3	3	3	3	3	3	3	3	3	3	3	3	3	3	3	3	3	3	3	3	3	3	3	3	3	3	3	3	3	3	3
F	B	N	Q	Y	4	4	3	3	3	3	3	3	3	3	4	3	3	3	3	3	4	3	2	3	3	3	3	3	3	3	3	3	3	3	3	4
M	B	N	U	W	4	3	4	4	3	3	4	3	4	5	4	5	4	5	3	2	3	3	3	4	2	2	4	4	3	4	4	3	3	4	4	4
M	B	N	Q	W	3	4	4	4	4	4	4	4	4	4	4	4	4	4	4	4	4	4	4	4	4	4	4	4	4	4	4	4	4	4	3	4
F	B	N	Q	W	4	4	4	4	4	5	4	4	5	5	4	5	5	4	4	4	4	4	5	4	5	4	4	5	4	4	4	5	4	5	4	4
F	B	N	R	W	3	4	4	3	3	3	4	4	4	4	3	3	3	5	3	3	3	3	2	3	3	3	4	3	3	3	3	3	4	3	3	3
F	B	N	Q	W	4	3	3	4	3	3	4	2	4	3	3	4	4	4	4	3	4	3	3	3	3	4	4	3	4	3	3	3	4	3	3	4
M	B	N	V	X	5	5	4	4	4	3	4	3	5	4	4	4	5	5	5	4	4	4	2	3	3	3	4	3	4	2	3	3	4	4	4	4
F	B	N	R	Y	3	3	3	3	3	3	3	3	3	3	3	3	3	3	3	3	3	3	3	3	3	3	3	3	3	3	3	3	3	3	3	3
F	B	N	Q	Y	4	4	4	3	3	3	3	3	3	4	3	3	3	3	3	3	4	3	3	3	4	3	4	3	3	3	3	3	3	3	3	4
M	B	N	R	W	4	4	4	2	2	4	4	4	4	4	4	4	4	4	4	3	3	3	2	2	3	2	2	2	2	2	3	3	2	4	4	4
F	B	N	Q	W	5	5	5	3	3	4	5	5	5	5	4	4	4	5	5	4	4	4	3	4	4	4	5	4	4	3	3	3	4	4	4	4
F	B	N	Q	W	4	4	4	2	3	4	4	4	4	4	2	3	5	5	5	4	2	3	2	3	2	2	2	2	3	3	2	2	4	5	4	4
F	B	N	Q	X	5	4	4	4	4	3	5	5	4	4	4	4	4	5	5	3	4	3	3	3	4	4	3	3	3	4	3	3	4	4	4	5
F	B	N	T	X	3	3	4	3	3	3	3	3	3	3	3	3	3	3	3	3	3	3	3	3	3	3	4	3	4	3	3	4	4	4	3	3
F	B	G	Q	W	5	4	5	2	5	4	4	4	4	3	4	4	4	3	4	4	3	4	4	3	4	4	4	4	3	4	4	4	4	4	4	4
F	B	N	Q	W	3	3	3	4	3	3	3	3	3	3	3	3	3	3	3	3	3	3	3	3	3	3	3	3	3	3	3	4	3	3	3	3
F	B	N	R	W	4	4	4	4	4	4	4	4	4	4	4	4	4	4	4	4	4	4	4	4	4	4	4	4	4	4	4	4	4	4	4	4
F	B	K	Q	X	4	4	4	3	3	4	4	3	4	3	4	4	4	4	4	4	4	3	3	3	3	3	4	4	4	3	3	3	4	4	3	3
F	B	N	R	W	4	4	3	4	4	3	5	4	4	4	3	4	5	5	5	3	5	4	2	3	4	4	5	3	5	4	4	5	3	3	4	4
M	B	N	Q	X	3	3	3	3	2	4	4	3	3	4	3	3	4	4	4	3	3	3	3	3	3	3	3	3	3	3	3	3	4	3	3	4
F	B	N	R	Z	4	5	4	5	5	5	4	3	3	3	4	4	4	3	4	3	4	4	3	3	5	4	4	4	5	5	4	5	5	5	5	5
F	B	N	R	Y	4	4	4	4	3	4	4	4	4	4	4	4	4	4	4	4	4	4	4	4	4	4	4	3	4	4	4	4	4	4	4	4
F	B	N	V	X	3	3	3	3	4	3	2	2	3	3	3	2	3	3	3	3	3	3	3	3	3	3	3	3	3	3	3	3	3	3	3	3
F	B	N	Q	Y	4	3	3	3	3	3	3	3	3	3	4	3	4	4	4	4	3	3	3	3	3	3	3	3	3	3	3	3	3	3	4	3
F	B	N	Q	X	4	4	3	4	3	4	4	4	4	4	3	4	3	4	4	3	4	3	2	2	2	2	5	4	4	2	4	5	4	3	3	3
M	B	N	Q	X	4	4	5	4	4	5	4	5	5	4	4	4	5	4	5	5	4	5	5	4	5	4	4	5	5	5	5	4	4	4	4	5
M	B	N	Q	W	5	5	5	3	4	4	4	1	3	1	5	5	5	5	5	5	5	5	1	1	5	1	5	5	5	1	5	5	3	5	5	5
F	B	N	Q	W	4	4	4	3	3	5	4	3	4	4	4	4	4	4	4	4	4	3	2	2	2	3	4	3	4	3	3	3	3	4	4	4
F	B	N	R	W	4	4	4	3	3	3	3	3	4	4	4	4	4	4	4	4	5	5	3	3	4	3	4	3	4	3	4	3	4	4	4	4
M	B	N	Q	X	4	4	4	4	3	4	4	4	4	4	4	4	4	4	4	4	4	4	4	4	4	4	4	4	4	4	4	4	4	4	4	4
F	B	N	Q	W	4	4	4	4	4	4	4	4	3	3	5	3	3	3	4	4	3	3	3	3	3	3	3	3	3	4	4	4	3	5	3	5
M	B	N	Q	W	3	3	4	4	3	4	3	3	3	4	3	3	3	3	3	3	3	4	3	4	4	3	3	4	3	4	3	4	3	3	4	3
M	B	N	R	W	5	4	5	2	3	4	5	4	5	5	5	5	5	5	5	5	5	4	1	3	4	4	5	3	5	5	5	5	5	5	5	5
M	B	G	R	X	5	5	5	3	2	5	5	4	4	5	3	4	5	5	5	3	3	1	1	5	3	1	3	5	3	1	1	1	5	5	5	5
F	B	N	Q	X	3	3	4	3	3	4	4	3	3	4	3	3	3	4	4	4	4	4	3	3	2	3	4	3	4	3	3	3	4	3	3	4
F	B	N	Q	W	4	4	4	4	4	4	4	4	4	4	4	4	4	4	4	4	4	4	4	4	4	4	4	4	4	4	4	4	4	4	4	4
F	B	N	R	X	5	4	4	4	4	4	4	4	4	4	4	4	4	4	4	4	4	4	4	4	4	4	4	4	4	4	4	4	4	4	4	4
F	B	N	Q	X	4	4	4	4	3	4	4	5	4	3	4	4	4	5	5	4	5	4	3	4	4	4	5	3	4	4	4	5	5	3	3	5
M	B	N	S	W	4	4	4	2	3	4	4	4	3	4	4	4	5	5	5	2	3	3	2	2	3	2	3	1	2	3	3	2	3	4	4	1
M	E	N	S	W	5	5	5	3	1	3	5	5	5	5	3	5	5	5	5	3	1	1	1	1	1	1	5	5	5	3	3	3	1	5	5	5
F	B	N	Q	W	4	4	3	3	3	3	3	4	5	3	3	4	4	4	4	2	3	3	3	3	3	3	4	4	4	3	3	4	4	3	3	3
F	E	I	R	Z	4	4	4	4	4	4	4	4	4	4	4	4	4	4	4	4	4	4	4	4	4	4	4	4	4	4	4	4	4	4	4	4
F	D	I	R	W	5	5	5	5	5	5	5	5	5	5	5	5	5	5	5	5	5	5	5	5	5	5	5	5	5	5	5	5	5	5	5	5
F	C	K	Q	Y	4	4	3	3	3	4	4	4	4	4	3	4	3	3	4	3	3	3	2	3	2	2	3	2	3	2	3	3	4	4	3	4
M	A	I	Q	W	3	3	3	3	3	3	3	3	3	3	3	3	3	3	3	3	3	3	3	3	3	3	3	3	3	3	3	3	3	3	3	3
M	D	I	Q	W	5	5	5	5	5	5	5	5	5	5	5	5	5	5	5	5	5	5	5	5	5	5	5	5	5	5	5	5	5	5	5	5
F	B	N	Q	X	5	5	3	5	3	5	5	5	5	5	5	5	5	5	5	5	5	5	5	5	3	3	5	1	5	5	5	5	5	5	5	5
F	D	I	Q	W	4	4	3	3	3	3	4	3	2	3	3	3	3	4	3	3	3	3	3	3	3	4	4	2	4	3	4	4	4	4	3	4
F	E	I	Q	Y	3	3	3	3	3	3	3	3	3	3	3	3	3	3	3	3	5	5	3	3	4	5	5	5	5	3	3	5	3	3	3	3
M	C	I	Q	Z	4	4	3	4	3	3	3	4	4	3	3	3	5	5	4	3	5	3	3	3	4	3	5	4	4	3	3	4	5	3	3	4
F	E	I	Q	W	4	5	4	5	3	4	4	3	5	5	5	5	3	3	3	4	2	4	3	3	2	3	4	4	2	5	3	4	4	3	3	3
F	B	N	R	W	4	4	4	3	3	4	4	4	4	4	4	4	4	4	4	3	3	3	3	3	3	3	3	3	3	3	2	3	3	4	4	4
F	B	K	Q	W	4	4	4	3	3	4	3	4	4	4	4	4	4	4	4	3	3	3	2	3	3	2	2	3	3	3	3	3	3	4	4	4
F	B	N	R	W	4	4	4	3	3	4	4	3	4	3	4	4	4	4	4	5	2	4	2	3	3	3	5	3	5	3	3	5	4	4	3	4
M	B	N	T	Y	5	5	5	4	3	4	5	5	5	5	4	4	5	5	3	3	3	3	2	2	3	2	2	1	1	1	2	2	2	4	5	5
F	B	N	U	X	5	5	5	5	3	5	5	4	4	5	4	5	4	4	4	3	3	3	3	4	3	2	4	2	3	2	2	3	4	4	4	4
F	B	N	R	X	4	4	5	4	3	5	5	4	5	5	5	5	5	5	5	4	4	4	3	4	4	4	5	3	4	3	3	4	3	3	3	4
M	B	N	Q	W	3	3	3	4	4	4	4	3	3	4	4	3	4	3	3	3	4	4	3	3	3	3	4	3	4	3	3	3	4	3	3	2
F	A	N	R	X	4	4	4	4	4	4	4	2	4	3	3	3	3	3	3	3	3	3	3	3	3	3	4	3	4	3	3	3	4	3	3	4
F	C	K	Q	W	5	5	5	3	2	4	5	3	5	3	4	5	5	4	5	3	3	4	4	4	5	4	3	5	4	5	4	4	4	5	5	4
F	B	N	R	Y	4	5	4	5	3	4	5	4	4	3	4	4	5	5	5	4	5	4	3	3	4	3	4	4	4	4	4	4	4	5	4	5
F	B	N	Q	Y	4	5	5	4	4	5	5	4	5	4	5	4	4	4	4	4	3	3	3	3	3	3	3	4	3	3	3	3	3	3	3	3
F	D	I	Q	X	3	4	4	5	3	4	3	4	3	5	3	3	4	5	4	5	4	4	4	4	5	4	4	3	4	2	4	4	4	3	5	5
M	B	N	Q	W	3	4	4	5	3	4	3	4	4	4	3	4	4	4	4	3	3	3	3	3	3	3	4	3	5	2	2	4	4	3	3	3
F	B	N	R	W	4	4	4	4	4	4	4	4	4	4	4	4	4	4	4	4	3	3	2	3	3	3	3	3	3	3	3	3	3	3	3	3
F	B	N	S	Y	5	5	4	3	3	3	3	4	4	4	4	4	4	4	4	2	2	2	1	2	2	2	2	2	2	2	2	2	5	5	5	5
M	B	N	R	W	4	4	5	4	4	4	4	5	4	4	4	4	4	4	5	4	4	5	5	4	4	4	5	5	4	4	4	4	4	4	5	4
M	C	I	Q	X	4	4	4	3	3	4	3	3	4	3	5	4	4	4	5	3	3	3	2	5	3	3	4	3	2	2	2	2	5	4	4	4
M	B	N	S	W	3	4	4	3	3	3	3	3	3	3	3	3	3	3	3	3	3	3	3	3	3	3	3	3	3	3	3	3	3	3	3	3
F	B	N	Q	W	5	5	3	5	5	5	4	3	4	4	5	5	5	5	5	5	5	5	2	2	4	5	5	4	5	3	4	5	5	5	5	5
F	E	I	R	W	5	5	5	4	5	5	5	5	5	5	5	5	5	5	5	5	5	5	5	5	5	5	5	5	5	5	5	5	5	5	5	5
F	B	N	Q	W	3	3	3	3	3	3	3	3	3	3	3	3	3	3	3	3	3	3	3	3	3	3	3	3	3	3	3	3	3	3	3	3
F	B	K	Q	X	4	4	4	3	3	4	4	3	4	4	4	3	4	4	4	3	4	3	3	3	4	3	4	3	4	3	3	4	4	4	3	4
F	B	N	R	Y	4	4	4	3	3	4	4	4	4	4	3	3	4	4	4	3	3	4	4	4	3	4	4	3	4	3	3	3	3	3	3	3
F	B	N	R	W	4	4	4	5	3	4	5	3	5	3	4	4	5	5	5	4	3	3	2	3	4	4	4	4	4	4	4	3	3	4	4	4
F	A	I	R	X	4	4	4	4	4	4	4	4	4	4	4	4	4	4	4	4	4	4	4	4	4	4	4	4	4	4	4	4	4	4	4	4
F	B	N	Q	W	4	4	4	3	3	3	5	3	4	3	3	3	5	4	4	4	4	3	2	2	2	3	5	3	4	3	4	3	4	4	4	4
F	B	G	Q	Z	3	3	4	4	4	4	4	4	4	4	4	4	4	4	4	2	2	2	3	3	4	4	2	2	3	3	2	3	2	4	4	4
M	B	N	Q	Y	3	4	4	4	4	4	4	4	4	4	4	4	4	4	4	4	4	4	4	4	4	4	4	4	4	4	4	4	4	4	4	4
M	B	N	Q	W	5	5	5	4	2	5	5	3	5	5	5	4	5	5	5	5	5	3	3	4	3	1	4	1	5	3	4	3	5	5	5	5
F	D	I	R	X	4	4	4	3	4	5	5	4	4	4	4	4	4	5	4	3	4	3	3	2	2	3	3	2	1	2	3	4	4	3	3	4
F	B	K	S	W	5	4	4	3	4	5	5	4	5	4	4	4	4	4	4	3	3	3	2	2	3	2	3	3	3	2	3	3	4	4	4	4
M	C	G	Q	W	4	5	5	4	3	5	5	1	3	1	5	5	5	5	5	4	4	3	1	1	3	3	5	4	5	3	5	4	5	4	5	5
F	C	I	R	Y	5	5	5	1	5	5	5	5	5	5	5	5	5	5	5	1	1	1	1	1	1	1	5	1	5	1	1	5	5	5	5	5
M	B	N	R	X	5	4	5	2	4	4	5	1	5	3	4	4	5	5	5	3	4	3	2	3	5	3	5	2	5	3	4	4	4	4	5	4
M	B	N	S	X	5	5	4	3	3	4	5	3	3	3	4	4	4	5	4	3	4	3	4	3	5	4	5	3	4	3	4	3	4	3	3	3
F	E	I	Q	Y	4	3	3	4	4	4	4	4	4	4	4	4	4	4	4	4	4	4	4	4	4	4	4	4	4	4	4	4	4	4	4	4
F	C	G	Q	Y	4	4	4	3	4	4	3	3	4	3	3	3	4	4	4	4	4	3	3	3	3	3	4	3	4	3	3	4	3	3	3	3
F	C	G	Q	Y	4	4	4	3	3	4	4	4	3	3	3	3	4	4	4	3	3	3	3	3	3	3	4	3	4	3	3	3	3	3	3	3
M	B	N	R	X	4	4	4	3	3	3	4	3	3	3	4	3	4	4	4	3	3	3	3	3	3	3	3	3	3	3	4	4	4	4	4	4
F	B	N	Q	X	4	5	4	5	4	4	4	5	5	5	5	3	3	3	4	3	3	3	4	3	4	3	3	4	3	3	3	4	3	3	5	4
F	B	N	T	W	3	3	3	2	2	3	3	3	3	3	3	3	3	3	3	3	3	3	3	3	3	3	3	2	3	2	3	3	3	3	3	3
F	B	N	Q	X	3	3	3	3	3	4	3	3	3	3	3	3	3	3	3	3	3	3	3	3	3	3	3	3	3	3	3	2	4	3	4	4
M	B	G	R	Y	4	3	4	5	5	4	5	3	4	5	5	5	5	5	5	5	5	4	3	3	3	3	5	4	4	4	3	5	4	3	3	4
F	D	I	Q	X	3	3	3	3	3	3	3	3	3	3	3	3	3	3	3	3	3	3	3	3	3	3	3	3	3	3	3	3	3	3	3	3
F	A	I	U	X	3	3	3	3	3	3	3	4	3	3	3	3	3	3	3	3	3	3	3	3	3	3	4	3	3	3	3	3	3	3	3	3
F	B	N	T	W	4	4	4	3	3	4	4	4	4	4	4	4	4	4	4	3	4	4	3	3	3	3	4	3	4	3	3	3	4	3	3	3
F	C	G	Q	W	5	4	5	3	2	5	5	3	4	4	4	4	4	4	5	3	2	3	1	2	1	1	2	1	2	1	3	2	5	4	4	4
M	A	N	V	W	5	5	5	5	5	5	5	5	5	5	5	5	5	5	5	5	5	5	5	5	5	5	5	5	5	5	5	5	5	5	5	5
F	C	G	Q	Z	3	3	3	3	3	3	3	3	3	3	3	3	3	3	3	3	3	3	3	3	3	3	3	3	3	3	3	3	3	3	3	3
M	B	G	T	W	4	5	5	4	3	4	5	5	5	5	5	5	5	5	5	5	5	5	5	5	5	5	5	5	5	5	5	5	5	5	5	5
F	A	K	Q	Z	5	5	3	4	3	3	4	3	3	4	4	3	5	5	5	4	4	4	3	3	3	3	4	3	4	3	3	3	5	4	5	5
F	B	K	Q	X	3	4	4	4	4	5	4	4	4	5	4	4	4	5	4	4	4	4	4	4	4	5	4	4	4	4	4	4	4	4	5	4
F	C	G	Q	W	5	5	5	3	4	5	5	4	4	4	4	3	4	4	3	3	3	3	3	3	3	3	5	3	3	5	3	4	3	4	5	4
F	B	N	Q	Y	5	5	5	3	3	3	4	4	4	5	4	4	4	4	5	3	3	3	3	3	3	4	3	3	3	3	3	3	4	4	4	4
F	B	N	Q	X	3	3	4	4	4	4	4	4	4	4	4	4	4	4	4	4	4	4	4	4	4	4	4	4	4	4	4	4	4	4	4	4
F	B	I	Q	W	5	5	5	5	5	5	5	5	5	5	5	5	5	5	5	5	5	5	5	5	5	5	5	5	5	5	5	5	5	5	5	5
F	B	N	Q	X	4	5	5	5	5	5	5	5	5	5	5	5	5	5	5	5	5	5	5	5	5	5	5	5	5	3	3	3	3	5	3	5
F	B	N	Q	W	4	4	4	3	3	4	4	4	4	5	4	4	4	4	4	3	3	3	3	3	3	3	3	3	3	3	3	3	3	3	3	4
M	C	G	Q	Y	3	3	3	3	3	3	3	3	3	5	3	3	3	2	2	3	3	3	3	3	3	3	3	3	3	3	3	3	3	3	3	3
F	B	N	U	X	3	3	3	3	3	3	4	3	3	3	3	3	3	3	3	3	4	3	2	3	3	3	3	3	4	3	3	3	4	3	3	3
F	B	K	R	X	4	4	4	3	3	3	4	4	4	4	4	4	5	5	5	3	3	3	2	2	3	2	3	3	2	3	3	2	4	4	4	4
F	C	G	R	Z	3	3	4	4	4	3	4	3	4	3	3	4	2	2	3	3	4	3	4	5	4	4	4	3	5	2	3	3	4	3	4	4
M	C	G	R	Z	3	3	3	3	3	3	3	3	3	3	3	3	3	3	3	3	3	3	3	3	3	3	3	3	3	3	3	3	3	3	3	3
M	B	N	Q	W	4	4	3	4	3	4	4	4	4	4	4	4	4	4	4	5	4	3	3	4	4	4	5	3	5	2	3	3	4	3	4	5
M	B	K	Q	W	5	5	3	4	4	3	5	3	4	3	4	3	4	4	5	5	3	4	2	2	3	3	4	2	4	3	4	3	4	4	4	5
F	B	N	R	W	4	4	4	5	3	4	4	5	4	5	4	3	4	4	4	3	3	3	3	3	3	3	3	2	3	3	3	3	5	3	3	3
F	B	N	Q	W	4	4	4	4	4	4	4	3	4	3	4	3	4	4	4	3	3	3	4	4	4	3	5	3	5	3	3	5	3	3	3	4
M	C	G	Q	Y	4	4	4	5	4	4	4	3	4	3	3	3	4	4	4	3	3	3	3	3	3	3	3	3	4	3	3	3	4	4	4	3
F	B	N	R	W	5	5	3	3	2	4	5	5	5	5	4	3	3	3	5	3	4	3	4	3	5	2	5	2	5	3	5	4	5	5	5	4
F	B	N	Q	X	4	4	4	4	4	4	4	4	4	4	4	4	4	4	4	4	4	4	3	3	4	4	4	4	4	4	3	4	4	4	4	4
M	B	N	Q	W	3	4	5	4	3	5	4	3	3	3	4	4	4	3	4	3	4	3	2	3	4	3	2	2	5	1	1	4	4	3	3	4
M	B	N	S	W	3	3	3	3	3	3	3	3	3	3	3	3	3	3	3	3	3	3	3	3	3	3	3	3	3	3	3	3	3	3	3	3
M	C	K	R	W	4	4	4	5	5	4	4	3	4	4	4	5	4	4	5	4	4	4	2	2	2	2	4	2	4	2	3	4	4	4	4	5
F	B	N	Q	W	4	4	5	2	2	3	4	4	4	4	4	4	4	4	3	1	3	3	3	3	3	3	5	2	5	3	3	3	5	3	3	3
F	B	N	Q	W	3	3	4	3	3	4	3	3	3	3	4	3	4	4	3	3	3	3	3	3	3	3	3	3	4	3	3	3	3	3	3	3
F	D	K	Q	X	4	4	4	4	4	4	4	4	4	4	4	4	4	4	5	4	4	4	2	3	3	3	3	3	4	4	4	4	4	4	4	4
F	C	G	Q	Z	4	4	4	3	3	3	4	4	4	4	4	4	4	4	4	3	3	3	4	4	4	4	4	4	4	4	4	4	4	3	3	3
F	B	N	U	X	5	5	5	5	5	5	5	5	5	5	5	5	5	5	1	1	1	1	2	3	2	3	2	2	2	2	2	2	3	4	4	4
M	B	N	Q	X	3	4	4	3	4	4	4	3	3	3	3	4	3	4	3	4	3	3	4	3	4	3	3	3	4	3	3	4	3	3	3	3
F	B	N	R	W	5	5	5	3	3	4	4	3	5	4	4	4	4	5	4	4	5	3	2	3	3	3	5	3	5	4	4	4	5	4	3	4
F	B	N	S	Y	5	4	4	3	3	3	3	3	4	4	4	4	4	4	4	3	3	3	3	3	3	3	3	3	3	3	3	3	4	4	4	4
F	A	K	Q	W	4	4	3	4	3	4	4	3	3	3	4	4	4	4	4	3	4	3	2	2	3	2	5	3	3	3	3	3	4	3	4	4
M	B	N	Q	X	4	4	4	4	4	4	4	4	5	5	5	5	5	5	5	2	1	1	3	3	3	4	4	3	3	3	3	3	3	3	3	3
M	B	N	R	X	4	4	5	3	4	4	4	4	4	4	5	4	4	4	4	4	4	4	4	4	4	4	4	4	4	4	4	4	5	4	5	5
M	B	N	R	W	3	4	4	5	4	5	3	3	4	4	5	4	5	4	4	4	5	4	5	4	5	4	4	5	5	4	4	5	4	4	4	5
F	A	N	Q	W	3	3	4	4	3	4	3	3	5	5	3	3	3	4	3	4	3	3	3	4	3	3	3	3	3	3	3	3	3	3	3	3
F	B	G	R	W	4	4	4	3	3	3	3	3	3	3	3	4	3	3	3	3	3	3	3	3	3	3	3	3	3	3	3	3	3	3	3	3
F	A	N	Q	W	4	4	4	4	4	4	4	4	4	4	4	4	4	4	4	4	4	4	4	5	4	4	3	4	4	3	3	3	4	4	3	3
F	C	P	U	W	5	5	5	5	4	5	5	4	5	4	5	5	5	5	5	5	3	4	2	3	2	2	3	3	3	4	4	3	4	4	4	4
F	A	K	R	W	4	4	4	5	4	5	5	4	5	5	3	3	5	5	5	4	5	5	2	3	3	3	5	3	5	4	4	5	5	5	5	5
F	B	N	Q	W	4	4	4	2	3	4	3	5	3	3	3	3	3	4	3	2	2	3	3	3	3	3	3	3	4	3	3	3	3	3	4	3
F	B	N	Q	Y	4	4	5	4	3	4	5	4	5	5	4	4	5	5	4	3	4	3	2	3	3	3	5	3	4	4	4	5	4	4	4	5
F	A	G	U	X	5	5	5	1	1	5	5	5	5	5	5	5	5	5	5	5	5	5	1	1	1	1	1	1	1	1	1	2	5	5	5	5
F	A	N	Q	W	3	3	3	3	3	4	4	3	3	3	4	4	3	3	3	3	2	2	2	3	2	2	3	2	3	3	3	3	3	3	3	3
F	A	N	R	X	3	3	3	4	3	3	3	4	3	4	3	3	4	3	3	3	3	3	3	3	3	3	3	3	3	3	3	3	3	3	3	3
F	A	N	R	X	3	3	3	3	3	3	3	3	3	3	3	3	3	3	3	3	3	3	3	3	3	3	3	3	3	3	3	3	3	3	3	3
F	A	K	R	W	4	4	5	4	3	4	5	3	4	4	4	4	5	5	5	3	4	4	2	3	3	3	5	3	5	3	3	4	4	4	4	4
F	B	N	R	X	4	3	3	3	3	3	3	3	3	3	3	3	3	3	3	3	3	3	3	3	3	3	3	3	3	3	3	3	3	3	3	3
F	B	N	Q	Y	4	4	4	3	3	4	4	3	4	4	4	4	5	5	5	3	3	3	2	2	3	3	3	3	4	3	4	3	3	4	4	5
F	B	N	R	X	3	3	4	4	3	4	4	4	4	4	4	4	4	4	4	3	3	3	3	3	3	4	4	3	4	3	3	4	3	3	3	3
F	E	L	T	W	4	4	4	3	3	4	4	3	3	4	4	4	5	5	5	5	4	4	2	2	3	3	5	4	5	5	4	4	4	4	4	5
M	C	G	T	Z	3	4	3	4	2	3	3	4	4	4	2	4	4	4	3	3	2	2	3	3	1	3	5	3	4	2	2	4	3	3	3	4
F	C	I	Q	Z	3	3	3	3	3	3	3	3	3	3	3	3	3	3	3	3	3	3	3	3	3	3	4	3	4	3	3	3	3	3	2	3
F	B	N	T	X	3	3	3	3	3	3	3	3	3	3	3	3	3	3	3	3	3	3	3	3	3	3	3	3	3	3	3	3	3	3	3	3
M	E	G	R	X	3	3	3	3	3	3	5	5	3	3	3	3	3	4	3	3	3	3	3	3	3	3	4	3	5	3	3	3	4	3	3	5
F	B	N	S	X	4	4	4	4	5	4	4	4	4	4	3	4	4	4	4	4	4	3	3	3	3	3	3	3	3	3	3	3	3	3	3	3
F	B	N	Q	X	5	4	4	4	4	3	4	3	4	3	3	4	3	4	4	4	4	3	3	3	3	3	2	3	3	3	3	3	4	3	3	3
F	A	N	Q	Z	4	4	4	4	4	4	4	4	4	4	4	4	4	4	4	4	4	4	4	4	4	4	4	4	4	4	4	4	4	4	4	4
F	A	K	Q	X	4	4	4	4	3	4	4	3	4	4	3	3	4	4	4	4	3	3	2	3	2	2	3	2	3	3	3	4	5	3	3	4
F	B	N	Q	X	4	4	4	4	4	4	4	4	4	4	4	4	4	4	4	4	4	4	4	4	4	4	4	4	4	4	4	4	4	4	4	4
F	B	N	Q	W	4	4	3	3	3	3	3	3	3	3	3	3	4	3	3	3	3	3	3	3	3	3	3	3	3	3	3	3	3	3	3	3
M	C	G	Q	X	5	4	5	4	3	5	4	4	4	4	4	4	4	4	4	4	4	4	4	4	4	4	4	4	4	3	5	5	4	4	4	4
F	B	N	T	W	3	3	3	3	3	3	3	3	3	3	3	3	3	3	3	3	3	3	3	3	3	3	3	3	3	3	3	3	3	3	3	3
F	B	N	Q	W	4	4	3	4	4	4	4	3	4	4	3	3	3	4	4	4	3	3	4	3	4	4	3	3	4	5	5	4	4	5	5	5
F	B	N	R	X	3	4	3	4	3	3	3	3	3	4	3	3	4	4	4	3	4	3	3	4	3	4	3	4	3	4	3	4	4	3	3	4
F	B	N	Q	W	4	5	4	3	3	5	4	4	4	5	5	4	4	4	4	5	4	4	4	4	4	4	4	4	4	4	4	4	4	4	4	5
F	B	N	T	X	4	4	4	3	4	4	4	4	4	4	4	4	5	5	5	3	2	3	2	3	3	4	4	2	4	3	4	4	3	5	4	4
M	B	N	R	W	5	5	5	3	3	5	5	5	4	5	5	5	5	4	5	3	3	3	1	1	1	1	2	1	1	1	1	1	1	1	1	1
M	B	N	Q	W	5	4	3	5	4	4	4	3	3	3	3	4	4	5	4	4	5	4	3	3	3	4	3	4	4	3	4	4	4	4	3	3
F	B	N	S	X	5	5	5	4	3	5	5	5	5	3	4	5	5	5	5	3	3	3	3	3	3	3	5	3	5	4	3	3	5	5	5	5
F	B	N	Q	X	4	4	3	3	3	4	4	4	4	3	3	3	4	4	4	3	4	4	4	4	3	4	5	3	5	4	4	4	3	3	4	5
M	B	N	R	W	4	4	4	5	4	5	4	4	4	4	5	5	4	5	4	4	4	5	4	4	4	4	5	4	5	4	5	4	4	4	4	4
F	A	N	Q	W	3	3	4	3	3	3	3	3	3	3	3	3	3	4	4	3	3	3	3	3	3	3	3	3	3	3	3	3	3	4	3	3
F	B	N	Q	W	3	3	3	3	3	3	3	3	3	3	3	3	3	3	3	4	3	3	3	3	3	3	3	3	3	3	3	3	3	3	3	3
M	B	N	Q	W	4	4	4	3	3	4	5	5	4	5	3	4	5	4	5	2	2	3	3	3	2	3	3	2	3	3	3	3	3	4	4	4
F	A	N	V	W	3	3	3	3	3	3	3	3	3	3	3	3	3	3	3	3	3	3	3	3	3	3	3	3	3	3	3	3	3	3	3	3
F	B	N	R	X	5	5	5	5	4	5	5	4	4	4	4	4	5	5	5	3	3	3	3	3	3	3	5	5	5	3	3	5	5	4	4	5
M	B	N	S	W	5	5	5	5	2	5	5	5	5	5	5	5	5	5	5	3	1	3	2	1	1	2	1	1	1	2	1	1	5	4	5	5
F	B	G	Q	W	3	3	3	3	3	3	3	3	3	3	3	3	3	3	3	3	3	3	3	3	3	3	3	3	3	3	3	3	3	3	3	3
F	B	N	Q	W	4	4	4	4	3	4	4	3	3	3	3	3	3	3	4	3	3	3	3	4	3	4	4	4	4	4	4	4	3	4	4	5
M	B	N	R	Y	5	4	4	2	3	4	4	3	4	4	4	4	4	4	4	2	3	3	4	3	3	3	2	2	3	3	3	4	4	3	3	4
F	B	N	R	W	4	5	4	4	3	5	5	4	4	4	4	4	4	4	5	3	3	3	2	3	2	3	3	2	2	3	3	3	4	4	4	4
F	B	N	Q	W	5	5	5	5	5	5	5	5	5	5	5	5	5	5	4	5	5	5	4	4	3	4	4	4	3	4	5	4	3	4	4	4
F	A	N	S	X	4	5	4	4	3	3	3	4	5	4	4	4	4	5	5	4	5	4	3	3	5	4	5	4	5	4	4	4	4	3	5	4
M	B	N	R	W	5	5	4	4	4	4	5	5	5	5	4	4	3	3	3	3	4	3	2	3	4	4	4	4	3	4	4	4	4	5	5	5
F	B	N	Q	X	4	4	4	4	3	3	4	4	4	4	3	4	3	3	4	2	3	3	2	2	3	2	5	3	5	3	3	4	4	4	3	4
F	A	N	U	X	5	5	4	5	3	4	5	1	2	3	3	3	4	5	5	3	4	4	2	2	2	2	3	3	4	3	3	4	3	4	4	4
F	B	N	R	Z	4	4	4	3	2	4	4	4	4	4	4	4	4	4	4	3	3	3	2	2	2	2	2	2	2	2	2	2	4	4	4	5
M	B	N	R	W	4	4	4	3	3	4	4	4	4	4	4	4	4	4	4	3	3	3	3	3	3	3	4	3	3	3	3	4	4	3	3	2
F	B	N	R	W	4	3	3	4	4	3	4	3	4	3	4	3	3	3	4	3	4	3	3	3	4	4	3	4	3	4	3	3	3	3	3	3
F	A	N	S	X	3	3	3	3	3	3	3	3	3	3	3	3	3	3	3	3	3	3	3	3	3	3	3	3	3	3	3	3	3	3	3	3
F	B	N	Q	X	4	4	4	3	3	4	4	4	4	4	3	4	4	4	4	3	5	4	3	3	4	3	3	2	2	2	3	3	5	3	3	4
F	B	N	R	W	4	4	4	3	3	3	3	3	3	3	3	3	3	3	3	3	3	3	3	3	3	3	4	3	4	3	3	4	3	3	3	3
M	B	N	Q	W	4	4	5	2	1	3	4	5	4	4	4	5	4	5	5	3	5	4	2	2	2	2	4	4	3	4	4	3	3	4	3	5
F	B	N	R	W	5	5	4	3	2	3	4	2	4	5	5	3	4	5	4	3	2	3	3	5	4	1	2	2	4	1	3	4	4	4	4	4
F	B	N	Q	W	3	4	3	3	3	3	4	3	3	3	3	3	4	4	4	3	3	3	3	3	3	3	3	4	3	4	3	3	3	4	3	3
M	B	N	R	W	5	5	5	5	5	5	5	5	5	5	5	5	5	5	5	5	5	5	5	5	5	5	5	5	5	5	5	5	5	5	5	5
F	B	N	R	X	5	4	4	3	4	5	5	1	4	2	3	3	5	4	5	5	4	4	2	3	3	3	5	3	5	5	5	5	4	4	4	4
F	B	N	Q	X	4	4	4	4	4	4	4	4	4	4	4	4	4	4	4	4	4	4	4	4	4	4	4	4	4	4	4	4	4	4	4	4
F	B	N	R	W	5	5	3	4	4	3	4	2	5	4	4	4	4	4	4	4	5	4	3	3	3	3	4	3	4	3	4	4	4	4	4	4
F	A	N	R	W	4	4	4	4	2	4	4	4	4	4	4	4	4	4	4	4	4	4	4	4	4	4	4	4	4	4	4	4	4	3	3	4
F	B	N	R	W	4	3	4	3	3	4	4	3	4	4	3	4	3	5	4	3	3	4	4	3	3	3	5	4	4	3	4	4	3	2	2	4
F	B	N	R	Z	3	3	3	3	3	3	3	3	3	3	4	4	3	3	3	3	3	3	3	3	3	3	3	3	3	3	3	3	4	3	3	4
M	B	N	Q	W	3	4	3	3	4	3	4	3	3	3	4	4	3	3	4	3	3	3	4	4	3	4	3	3	3	3	3	3	3	4	3	4
F	E	L	S	X	3	3	3	3	3	3	3	3	3	3	3	3	3	3	3	3	3	2	1	3	3	3	2	1	2	3	2	2	3	3	3	3
F	A	K	Q	X	4	4	4	2	2	4	4	4	4	4	4	4	4	4	4	2	3	3	2	2	2	2	2	2	4	3	3	3	4	4	4	4
F	A	K	Q	W	3	3	5	2	3	4	5	4	3	3	3	3	5	5	4	3	5	4	3	3	3	3	5	4	4	4	4	4	4	3	4	5
M	B	N	Q	X	4	4	3	3	3	4	4	3	3	4	3	4	3	5	3	4	3	4	3	2	3	3	2	2	4	4	3	3	3	4	3	4
F	B	N	Q	X	5	5	4	5	4	4	5	5	5	5	5	5	5	5	5	5	5	5	1	1	2	1	3	3	4	4	5	5	4	5	3	3
M	B	N	Q	W	3	4	3	5	4	5	4	4	4	4	5	4	4	4	4	4	4	4	4	5	4	5	4	5	4	4	3	3	3	3	4	4
M	C	I	Q	Z	4	4	4	4	3	4	4	3	4	4	4	4	4	4	4	4	4	4	2	2	3	2	4	3	4	3	4	4	4	4	4	4
F	C	I	Q	W	4	3	3	4	3	3	4	3	3	3	3	3	3	3	3	2	4	3	2	2	3	3	3	3	4	3	3	3	3	3	3	3
F	B	N	R	W	5	5	4	3	3	4	4	3	4	3	4	4	4	5	4	3	4	3	3	3	3	3	4	2	3	3	3	3	4	4	3	3
M	C	I	Q	Z	5	5	5	5	5	5	5	5	5	5	5	5	5	5	5	5	5	5	5	5	5	5	5	5	5	5	5	5	5	5	5	5
F	B	G	Q	Y	4	4	4	4	4	4	4	4	4	4	4	4	4	4	5	4	4	4	3	3	4	3	5	3	5	4	4	5	4	4	4	4
M	B	N	R	W	4	4	4	4	4	4	4	4	4	4	4	4	4	4	4	4	4	4	4	4	4	4	4	4	4	4	4	4	4	5	4	4
F	B	N	Q	W	3	3	3	2	3	4	4	3	4	3	4	3	3	4	4	3	3	3	3	3	4	3	4	3	3	2	3	3	3	3	3	3
F	B	N	Q	W	5	5	5	3	3	5	5	4	5	5	5	5	5	5	5	3	1	3	3	1	3	2	5	3	5	3	3	5	5	4	5	5
F	B	N	Q	W	3	4	4	4	3	3	3	3	3	4	3	3	3	3	3	3	3	3	3	3	3	3	3	3	3	3	3	3	3	3	3	3
F	B	N	Q	X	5	5	5	4	3	5	5	5	5	5	5	5	5	5	5	5	5	4	2	3	5	4	3	2	4	2	2	2	4	4	4	4
F	B	N	Q	Z	4	5	4	3	2	4	4	2	4	2	3	4	5	5	5	2	4	3	1	2	3	1	5	2	5	4	4	3	4	5	5	5
F	A	N	S	X	3	3	3	3	3	3	3	3	3	3	3	3	3	3	3	3	3	4	3	4	3	4	4	3	4	3	3	3	4	3	3	3
M	B	N	R	W	4	4	4	2	2	4	4	4	4	4	4	4	4	4	4	4	4	4	4	4	4	4	4	4	4	4	4	4	4	4	4	4
F	B	N	Q	W	4	4	4	4	4	4	4	4	4	4	4	4	4	4	4	4	4	4	4	4	4	4	4	2	3	2	2	2	4	3	3	3
F	C	O	S	W	4	4	5	4	4	4	4	3	5	5	5	3	5	5	5	5	4	4	2	2	2	3	3	2	3	2	2	3	4	4	5	5
M	B	N	Q	Y	5	5	5	4	5	5	5	5	4	4	5	5	5	5	5	5	5	4	5	5	5	5	5	4	3	5	5	4	4	5	4	5
M	C	I	Q	W	4	4	4	3	2	3	4	4	4	3	3	3	4	4	4	3	4	3	2	2	3	2	4	2	4	2	3	4	3	4	4	4
F	B	K	Q	W	4	4	4	3	4	4	4	4	4	4	4	4	4	4	4	4	4	3	3	3	4	3	3	3	3	4	4	4	4	4	4	4
M	E	I	R	X	5	5	5	2	3	5	5	5	5	3	3	5	5	5	5	3	4	4	2	2	3	2	5	3	5	3	3	5	5	5	5	5
F	A	N	R	X	4	3	4	4	3	3	4	3	4	3	4	4	4	4	4	3	4	3	3	4	4	4	4	3	4	3	4	4	3	3	4	4
F	A	N	T	X	4	4	4	3	3	4	3	3	3	3	3	3	3	3	3	3	5	3	3	3	3	3	3	2	5	3	3	3	3	3	3	3
F	A	N	Q	W	5	5	5	5	5	5	5	5	5	5	5	5	5	5	5	5	5	5	5	5	5	5	5	5	5	5	5	5	5	5	5	5
M	A	K	S	W	5	5	5	5	3	5	5	5	5	5	5	5	5	5	5	5	5	5	2	2	3	2	2	2	3	3	5	3	5	4	3	3
F	A	G	Q	W	4	3	4	4	4	4	4	4	3	4	4	4	4	4	4	4	4	4	4	4	4	4	4	4	4	4	4	4	4	4	4	4
M	B	G	Q	W	4	3	3	2	2	3	3	3	4	4	4	4	4	4	4	2	3	3	3	3	3	3	2	2	2	2	2	4	4	3	3	4
F	A	G	R	W	4	4	3	3	4	4	2	2	3	2	3	3	4	4	4	2	3	3	2	3	4	4	5	3	5	3	3	4	3	4	3	3
F	A	I	Q	X	4	4	3	3	3	3	3	4	2	3	3	3	3	2	3	3	3	3	3	3	3	2	3	3	3	3	3	3	3	3	4	4
F	A	I	Q	W	5	4	4	4	3	4	4	3	4	4	4	4	4	4	5	3	5	4	3	3	4	3	4	3	4	4	4	3	4	4	4	4
F	A	N	R	W	5	5	5	4	3	4	4	4	4	5	5	3	4	5	5	5	5	5	5	3	3	5	5	5	5	5	5	5	3	5	3	5
F	A	N	Q	W	4	4	4	3	3	4	4	4	4	4	4	4	4	4	4	4	4	4	4	4	4	4	4	4	4	4	4	4	4	4	4	4
F	A	N	Q	X	3	3	4	4	4	4	3	3	4	3	3	4	3	4	3	4	4	4	4	2	4	4	3	5	3	4	3	3	4	3	3	3
F	A	I	Q	X	3	3	4	3	3	4	4	3	3	5	3	3	3	3	3	3	3	3	3	3	3	3	3	3	3	3	3	3	3	3	3	3
F	A	K	Q	X	4	4	4	3	4	5	5	4	4	3	4	4	4	5	5	3	4	3	2	2	2	2	3	3	2	3	3	2	4	5	4	4
F	B	G	Q	X	3	4	4	3	3	4	4	3	4	4	4	3	3	3	4	3	2	3	3	3	4	4	5	3	5	1	2	5	5	3	2	3
F	A	N	Q	X	5	5	5	2	3	4	4	3	4	4	4	4	4	4	4	3	3	3	3	3	3	3	4	4	3	3	3	3	3	5	5	5
F	A	K	Q	W	3	3	3	4	4	4	4	3	3	3	3	3	3	4	4	3	3	4	3	3	3	3	4	3	3	5	4	4	4	4	4	4
F	A	K	Q	X	3	3	3	3	4	3	3	3	3	3	3	3	4	4	4	3	4	4	4	4	4	4	4	4	4	4	4	4	4	3	3	3
M	A	I	T	W	3	3	3	5	3	3	3	3	3	4	3	3	3	3	3	3	3	3	3	3	4	3	3	4	3	3	3	3	3	3	3	3
F	A	I	U	X	3	3	3	3	3	3	3	3	3	3	3	3	3	3	3	3	3	3	3	3	3	3	3	3	3	3	3	3	3	3	3	3
F	A	K	Q	X	3	4	3	4	4	3	4	3	4	3	4	3	4	4	4	4	4	4	2	2	3	3	4	3	3	3	3	3	3	3	3	3
F	A	N	Q	W	4	5	2	2	3	4	5	5	5	5	5	5	5	5	5	3	3	3	1	1	3	2	3	3	3	3	3	3	3	3	3	5
F	A	I	Q	W	4	4	3	5	3	5	5	4	3	5	4	3	3	3	4	3	5	5	4	3	3	3	5	3	3	4	3	4	5	4	3	5
M	A	G	Q	X	3	3	4	3	3	5	4	3	3	3	3	3	3	3	4	3	3	3	3	3	3	3	3	3	4	3	3	2	4	3	3	4
M	C	I	Q	Y	4	4	4	3	3	3	3	3	3	3	3	4	3	4	4	4	5	5	5	5	5	4	4	4	4	4	4	4	4	3	4	5
F	A	N	R	W	4	4	4	3	3	4	4	3	3	4	4	4	4	4	4	3	3	3	2	3	4	3	3	3	4	4	4	4	4	4	4	4
F	A	N	Q	W	3	3	3	3	3	3	3	3	3	3	3	3	3	3	4	3	3	3	3	3	3	3	3	3	3	3	3	3	3	3	3	4
F	A	I	R	W	3	3	3	3	3	3	3	3	3	3	3	3	3	3	3	3	3	3	3	3	3	3	3	3	3	3	3	3	3	3	3	3
F	B	G	R	X	4	4	4	4	4	4	4	4	4	4	4	3	3	3	3	3	3	3	3	3	3	3	3	3	3	3	3	4	3	3	3	3
F	A	I	Q	X	4	3	4	3	2	4	4	4	5	3	4	3	5	5	4	4	4	3	2	2	3	2	3	2	4	3	3	4	5	3	3	3
M	A	G	Q	W	3	3	3	3	3	3	4	3	3	3	3	3	3	3	3	3	3	3	3	3	3	3	3	3	3	3	3	3	3	3	3	3
F	A	I	Q	W	4	3	4	3	3	4	3	3	3	4	3	3	4	4	4	4	4	3	2	3	3	3	4	3	4	3	3	4	4	3	4	4
M	A	G	Q	W	3	3	3	3	3	3	3	3	3	3	3	3	3	3	3	3	3	3	3	3	3	3	3	3	3	3	3	2	3	3	4	4
F	A	I	Q	X	3	4	4	5	3	3	3	3	3	3	3	3	3	3	3	5	5	3	3	3	3	3	5	3	5	3	3	3	3	2	2	3
F	A	G	Q	W	4	4	4	4	4	4	4	4	4	4	4	3	4	4	3	4	4	3	4	1	3	3	3	3	3	3	3	3	3	4	3	4
F	A	N	R	W	5	5	3	3	3	5	5	2	3	2	4	4	4	4	4	3	3	3	3	4	3	3	5	4	4	3	3	4	4	3	3	4
F	A	G	Q	Y	3	3	3	3	3	3	3	3	3	3	3	3	3	3	3	3	3	3	3	3	3	3	3	3	3	3	3	3	3	3	3	3
F	A	K	Q	X	5	5	5	4	4	4	5	3	4	3	4	5	5	5	5	4	5	5	1	3	4	3	5	3	5	3	3	5	4	4	3	5
F	B	G	Q	W	4	3	5	5	3	4	4	4	4	3	4	3	4	3	3	3	4	3	3	3	2	3	2	2	2	2	2	3	3	3	3	4
F	A	I	Q	X	4	4	4	3	3	3	3	3	3	3	3	3	3	3	3	3	3	3	3	3	3	3	3	3	4	2	3	3	3	3	3	3
F	A	K	Q	X	3	3	3	3	3	3	3	3	3	5	3	3	3	3	3	3	3	3	3	3	3	3	5	3	4	3	3	3	3	3	3	3
F	A	N	R	X	3	3	3	3	3	4	4	3	3	3	3	3	3	3	3	3	3	3	3	3	3	3	3	3	3	3	3	4	3	3	3	3
F	A	I	Q	W	3	4	4	4	4	4	4	4	4	4	4	4	4	4	3	3	3	3	3	3	3	3	3	3	3	3	4	4	3	3	3	3
F	B	G	Q	W	3	3	3	3	2	3	3	3	3	3	3	3	3	3	3	3	3	3	3	3	3	3	3	3	3	4	4	3	4	3	2	3
F	A	K	R	X	3	3	4	3	3	4	4	3	3	3	3	3	3	3	4	3	3	3	3	3	3	3	3	3	3	3	3	3	3	3	3	3
F	B	G	Q	X	4	4	4	4	3	3	3	3	3	3	3	3	3	3	3	3	3	3	3	3	3	3	3	3	3	3	3	3	3	3	3	4
F	A	G	Q	W	4	4	4	3	3	4	4	5	4	4	5	4	4	5	4	4	3	3	2	2	3	3	3	3	3	3	3	3	4	4	4	4
F	A	N	R	X	5	5	5	5	5	5	5	5	5	5	5	5	5	5	5	5	5	3	3	5	5	5	5	5	4	3	4	4	5	4	4	4
F	A	K	Q	X	3	2	3	3	3	3	4	3	3	3	4	4	4	3	3	3	3	3	4	4	4	3	3	3	3	3	3	3	3	3	3	3
F	B	G	Q	W	4	4	4	4	5	3	3	3	3	3	4	4	4	4	4	3	3	4	3	3	3	3	4	3	3	3	3	3	4	3	3	3
F	A	G	Q	W	3	3	3	3	3	3	3	2	3	3	2	3	3	3	3	2	4	3	3	3	3	3	3	3	3	3	3	3	4	3	3	3
F	A	N	Q	W	4	4	4	3	3	4	4	4	4	3	4	3	4	4	4	3	5	4	3	3	3	3	4	2	4	4	3	4	4	3	3	3
F	A	N	R	W	4	4	3	4	4	3	4	4	3	4	4	4	4	4	4	3	3	3	3	4	3	3	4	3	3	3	3	3	3	3	3	4
F	A	N	Q	X	3	3	3	3	3	3	3	3	3	3	3	3	3	3	3	3	3	3	3	3	3	3	3	3	3	3	3	3	3	3	3	3
M	C	I	R	X	5	4	4	3	3	4	4	3	4	3	4	4	3	4	4	4	4	4	4	4	5	5	4	3	3	3	3	3	4	4	3	3
M	A	N	Q	X	5	5	5	4	1	5	5	5	5	5	4	4	4	5	4	5	4	4	5	4	5	3	4	4	5	4	4	4	4	4	4	5
M	A	N	R	X	4	4	4	4	4	4	4	4	4	4	4	4	4	4	4	4	4	4	4	4	4	3	4	3	3	3	4	3	4	4	3	4
M	A	K	Q	X	3	3	3	3	3	3	3	3	3	3	3	3	3	3	3	3	3	3	3	3	3	3	3	3	3	3	3	3	3	3	3	3
F	B	G	T	X	3	3	3	3	3	3	3	3	3	3	3	3	3	3	3	3	3	3	3	3	3	3	3	3	3	3	3	3	3	3	3	3
F	C	K	R	W	5	5	3	1	3	4	5	5	5	3	5	5	5	5	5	5	5	5	1	2	2	2	5	3	5	3	3	5	5	5	5	5
M	A	I	Q	W	4	3	3	4	3	4	4	4	3	3	3	3	4	4	4	3	3	3	3	3	3	3	3	3	3	3	3	3	4	4	4	4
M	A	N	Q	W	4	4	4	4	4	4	4	4	4	4	4	4	4	4	4	2	2	2	2	2	2	2	2	2	2	2	2	2	2	4	4	4
F	A	N	Q	W	5	5	3	3	3	3	4	3	4	4	4	4	4	5	5	3	3	3	2	2	4	2	3	3	4	3	3	4	4	4	4	4
M	C	G	Q	X	3	3	4	2	4	4	4	4	4	4	2	3	3	4	4	3	3	4	3	2	3	2	4	3	3	4	3	2	3	4	4	3
M	A	N	Q	W	3	3	3	3	3	3	3	3	3	3	3	3	3	3	3	3	3	3	3	3	3	3	3	3	3	3	3	3	3	3	3	3
F	A	N	R	Z	5	5	4	4	4	3	5	3	4	5	3	3	4	5	5	5	5	5	4	4	4	3	5	3	5	4	4	4	5	4	3	4
M	A	I	Q	W	5	4	5	3	4	4	4	3	4	3	3	3	3	5	3	3	3	3	2	5	4	4	2	2	3	3	3	3	5	3	3	3
F	B	G	R	X	4	5	3	3	3	4	3	3	3	3	3	3	3	3	4	3	4	3	3	3	3	3	3	3	3	4	3	3	3	3	3	3
M	A	I	Q	W	3	4	4	3	4	3	4	3	4	4	3	3	3	3	3	3	3	3	3	3	3	2	3	3	4	4	3	3	4	3	4	3
F	B	G	T	X	4	4	4	4	4	4	4	4	4	4	4	4	4	4	4	4	4	4	4	4	4	4	3	4	5	3	3	3	4	4	3	4
F	B	G	Q	Y	3	3	3	4	3	3	4	5	4	4	4	4	4	4	4	2	2	3	3	3	3	2	2	3	3	3	3	4	3	4	3	3
F	A	I	Q	W	3	3	3	3	3	3	3	3	3	3	3	3	3	3	3	3	3	3	3	3	3	3	3	3	3	3	3	3	3	3	3	3
F	A	G	Q	X	4	4	4	4	4	4	4	4	4	4	4	4	4	4	4	4	4	4	4	4	4	4	4	4	4	4	4	4	4	4	4	4
F	B	G	R	X	3	3	3	3	3	3	3	3	3	3	3	3	3	3	3	4	3	3	3	3	3	3	3	3	3	3	3	3	3	3	3	3
F	B	G	V	X	5	5	5	5	3	5	5	5	5	5	4	4	5	5	5	5	5	5	1	4	4	3	3	4	5	4	4	5	4	4	4	4
F	B	G	Q	Y	4	4	4	3	2	4	4	3	4	4	4	4	4	4	4	4	3	3	3	3	3	3	4	3	4	3	3	4	4	3	3	4
F	B	G	S	X	4	4	4	2	2	4	4	4	4	4	3	4	4	4	4	2	2	2	2	2	2	2	2	2	3	2	2	2	3	4	4	4
F	B	G	R	W	4	5	5	2	2	4	5	3	4	5	5	5	5	5	5	2	3	3	3	3	3	2	2	2	2	2	2	5	2	4	4	5
F	A	N	R	X	5	5	5	3	2	3	4	2	3	2	3	3	4	3	3	3	3	3	2	2	3	2	4	3	4	3	3	5	4	4	4	4
M	C	I	Q	Y	5	4	5	3	3	5	5	3	4	3	4	4	5	5	5	3	3	3	3	3	3	3	3	3	3	3	3	3	4	4	4	5
M	B	G	U	X	4	4	4	4	4	4	4	4	4	4	4	4	4	4	4	4	4	4	4	4	4	4	4	4	4	4	4	4	4	4	4	4
F	A	N	R	W	5	4	5	3	3	5	5	4	4	4	4	4	4	4	4	3	3	3	3	3	3	4	4	3	4	3	4	4	4	3	3	4
F	A	G	Q	Z	3	3	3	3	3	3	3	4	4	3	3	3	3	3	4	3	4	3	4	3	3	4	3	4	3	4	3	3	3	3	3	3
M	A	N	R	X	4	4	4	4	4	4	4	4	4	4	4	4	4	4	4	4	4	4	2	4	4	4	4	4	4	4	4	4	4	4	4	4
M	B	G	V	W	4	4	4	3	3	4	4	3	3	3	3	3	3	4	4	3	3	3	3	3	3	3	4	3	4	3	3	3	4	3	3	3
F	A	N	R	W	4	4	3	4	4	3	4	2	3	3	4	4	3	4	4	4	4	4	3	3	3	3	4	3	4	3	3	4	3	3	3	3
F	A	N	Q	Y	5	5	5	5	3	5	5	5	5	5	5	5	5	5	5	3	3	3	3	3	3	3	3	3	3	3	3	3	5	5	5	5
F	A	N	R	X	3	3	3	3	3	3	3	3	3	3	3	3	3	3	3	3	3	3	3	3	3	3	3	3	3	3	3	3	3	3	3	3
F	A	I	Q	W	4	3	5	3	3	4	3	4	3	4	3	3	3	4	4	3	4	2	3	4	4	4	5	5	4	3	3	3	3	2	2	3
F	B	G	Q	X	3	3	3	3	3	3	3	3	3	3	4	3	4	3	3	3	3	3	3	3	3	3	3	3	3	3	3	4	3	3	4	4
F	A	N	Q	W	4	4	3	3	3	4	4	3	4	4	4	4	4	5	4	3	3	3	3	2	3	3	4	3	4	3	3	4	5	4	4	4
F	A	G	Q	W	3	3	4	3	3	4	4	4	3	3	3	3	3	4	4	3	3	3	3	3	3	3	4	3	4	3	4	3	3	3	3	3
F	B	G	U	W	4	4	4	3	3	4	4	4	5	4	4	4	4	5	5	3	3	3	2	2	2	3	3	3	3	2	2	3	3	4	4	4
F	A	N	Q	X	4	5	5	5	2	5	5	5	4	4	5	4	4	5	4	2	2	2	2	4	2	2	2	2	2	2	2	2	2	4	4	4
F	C	I	R	W	4	4	4	3	3	4	4	4	4	5	4	4	4	4	4	4	2	3	2	3	3	3	4	3	4	3	3	4	4	3	3	3
F	B	G	Q	W	5	5	5	4	4	5	5	4	5	4	5	4	4	4	4	3	5	4	3	3	3	3	4	3	4	3	4	4	4	4	4	5
F	A	N	R	W	5	5	4	3	4	3	3	3	3	3	3	5	4	4	4	2	3	5	2	2	3	2	3	2	5	3	4	4	3	4	4	4
F	B	G	Q	W	3	3	4	4	4	3	3	3	3	4	4	3	3	3	3	3	4	4	3	4	3	4	4	4	4	2	4	4	4	3	3	4
M	B	G	Q	W	5	5	5	3	5	5	5	5	5	5	4	4	5	5	5	4	5	5	5	5	5	5	5	5	5	5	5	5	5	5	5	5
F	A	N	Q	X	3	3	3	3	4	3	4	3	3	3	3	3	3	3	3	3	3	3	3	3	3	3	3	3	3	3	3	3	3	3	3	3
F	E	I	R	W	5	5	5	5	5	5	5	5	5	5	5	4	5	5	5	5	5	5	5	5	5	5	5	5	5	1	5	5	4	5	4	4
M	A	N	R	W	4	4	4	5	3	4	4	1	4	4	4	4	4	4	4	4	4	4	4	4	4	4	4	4	4	4	3	4	3	5	3	4
F	A	N	R	X	4	4	4	2	2	4	4	3	4	4	4	4	4	5	4	4	4	4	2	2	4	2	5	4	4	4	4	4	4	4	4	5
F	A	N	Q	X	5	5	3	5	3	4	4	3	5	4	4	3	3	4	4	3	4	2	3	2	2	3	5	3	5	1	2	2	5	3	3	3
F	B	G	S	X	4	4	4	4	4	4	4	4	4	4	4	4	4	4	4	4	4	4	4	4	4	4	4	4	4	4	4	4	4	4	4	4
F	A	N	R	W	5	5	5	5	5	5	5	4	5	4	4	5	5	5	4	4	5	4	1	1	1	1	5	5	5	5	5	5	5	5	5	5
F	A	G	Q	W	4	4	3	3	3	2	3	2	4	3	4	4	4	4	4	3	5	3	2	3	5	2	5	3	5	4	5	4	4	3	3	3
F	A	G	Q	Y	3	3	3	3	3	3	3	3	3	3	3	3	3	3	3	3	3	3	3	3	3	3	3	3	3	3	3	3	3	3	3	3
F	A	N	R	W	4	4	4	3	3	4	4	4	4	3	3	3	3	3	3	3	3	3	3	2	3	3	3	3	3	3	3	3	4	4	4	4
F	A	N	Q	X	3	3	3	3	3	3	3	3	3	3	3	3	3	3	3	3	3	3	3	3	3	3	3	3	3	3	3	3	3	3	3	3
M	B	I	Q	W	3	4	4	4	3	4	4	3	3	4	3	3	3	4	4	4	5	4	3	3	3	3	5	4	4	3	4	3	4	3	3	3
F	A	K	Q	X	4	4	3	4	4	3	4	4	3	4	4	3	4	4	4	3	4	4	3	4	4	4	4	3	4	3	3	4	4	3	3	3
F	A	N	Q	W	4	5	5	5	4	5	5	1	5	1	1	2	5	5	5	5	5	5	3	3	3	3	2	1	1	1	1	1	5	3	3	4
M	B	G	Q	X	4	4	3	3	3	3	5	3	4	3	4	4	5	5	5	3	2	3	2	3	3	2	5	2	5	3	3	5	4	3	4	5
F	A	N	Q	W	4	4	4	3	3	3	3	3	4	3	3	3	4	4	4	4	4	3	3	3	3	3	4	3	4	3	4	4	5	3	3	3
F	A	N	Q	W	4	4	4	4	4	4	4	4	4	4	4	4	4	4	4	3	3	3	3	3	3	2	4	2	3	3	3	3	4	4	4	3
M	A	K	Q	Y	5	5	3	5	5	5	5	4	5	5	5	4	5	5	5	4	4	5	3	3	5	4	5	4	5	4	5	5	5	5	4	5
M	A	K	Q	W	3	3	3	3	3	3	3	3	3	3	3	3	3	3	3	3	3	3	3	3	3	3	3	3	3	3	3	3	3	3	3	3
F	A	N	Q	X	4	4	4	4	4	4	4	4	4	4	4	4	4	4	4	4	4	4	4	5	4	5	5	4	4	4	4	4	4	4	4	4
F	A	I	R	X	4	5	4	4	4	5	3	2	4	4	4	4	4	4	4	3	5	4	2	2	3	3	4	3	5	4	3	3	4	5	4	5
F	A	G	R	W	3	4	4	2	2	3	3	3	4	3	3	3	3	3	3	2	2	2	3	2	2	2	2	2	2	2	2	2	3	3	3	3
F	A	N	Q	W	3	3	3	4	3	3	3	3	2	4	3	4	3	3	3	3	4	3	3	3	4	3	4	4	3	4	3	3	4	4	4	4
F	B	G	Q	X	4	3	4	3	3	4	4	3	3	3	3	4	4	3	5	4	4	3	4	4	4	3	3	3	3	4	3	3	3	3	4	3
F	B	G	Q	X	4	5	4	2	3	3	3	3	3	3	3	4	4	4	5	3	3	3	4	4	4	4	5	5	5	1	3	4	5	3	2	3
M	B	G	Q	X	3	3	3	3	3	3	3	3	3	3	3	3	3	3	3	3	3	3	3	3	3	3	3	3	3	3	3	3	3	3	3	3
F	E	G	Q	X	5	5	5	3	2	4	5	4	5	5	5	5	5	5	5	2	1	2	2	2	1	1	4	2	4	1	5	4	4	5	4	5
F	E	G	Q	W	3	3	4	3	3	4	4	3	3	3	3	3	3	4	3	3	2	3	2	3	3	3	2	3	3	3	3	3	4	3	3	3
F	A	N	S	W	5	5	5	4	3	4	4	4	4	4	4	4	4	4	4	3	3	3	3	3	3	3	3	3	3	3	2	4	3	3	3	3
M	A	N	Q	W	4	4	4	3	3	3	4	3	3	3	3	3	4	4	4	3	3	3	3	3	3	3	3	2	3	3	2	3	3	3	3	3
F	A	I	Q	X	4	4	3	3	3	4	4	3	4	3	3	3	3	4	4	3	4	3	3	3	3	3	4	3	4	3	3	4	3	3	3	3
M	A	N	Q	X	3	4	3	5	4	3	3	4	4	4	3	4	4	4	4	5	5	5	4	4	5	4	4	3	3	5	4	4	2	2	2	3
M	C	P	Q	Y	5	4	4	5	4	4	4	3	4	4	3	4	4	4	4	4	4	3	4	5	5	4	4	5	4	4	4	4	4	5	3	4
F	B	N	Q	Y	5	4	5	3	3	4	4	3	4	4	4	5	4	4	4	3	4	4	3	3	3	3	3	3	4	3	4	4	4	4	4	4
M	A	K	Q	Z	4	5	5	5	3	3	3	3	5	3	5	4	5	5	5	5	5	5	5	4	5	5	5	5	5	5	5	5	3	5	5	5
F	A	I	R	X	4	4	4	3	3	4	4	4	4	3	4	4	4	4	4	4	2	2	2	3	3	3	5	3	5	1	1	5	5	3	3	3
F	A	I	Q	X	4	4	3	3	3	3	4	3	3	3	3	3	5	4	4	3	3	3	2	3	3	3	4	3	5	3	4	4	3	3	3	3
M	B	G	V	Z	4	3	5	4	3	4	4	4	4	4	4	3	4	5	4	3	3	3	3	3	3	2	4	3	3	3	3	3	4	5	4	3
F	E	I	Q	X	5	5	5	3	3	5	4	4	4	4	4	4	5	5	4	3	3	3	2	3	3	3	4	3	4	3	3	3	3	3	3	3
F	A	K	Q	W	4	4	4	3	3	4	4	5	4	5	4	4	5	5	5	3	3	3	2	2	2	2	2	2	2	2	2	2	2	4	4	4
M	B	N	R	X	5	4	4	3	4	5	4	3	4	5	4	4	5	4	3	4	4	4	4	4	4	3	5	4	5	4	5	4	3	2	3	4
M	C	K	S	X	4	4	3	4	4	3	3	3	3	4	3	4	5	4	4	4	4	3	3	4	3	3	4	3	3	4	4	3	4	3	3	3
F	E	I	Q	W	4	4	3	3	3	3	4	4	4	4	3	4	4	4	3	2	3	2	3	3	3	3	3	3	4	3	3	3	3	3	2	3
M	D	G	S	X	4	4	5	4	4	5	5	5	3	3	3	5	3	4	3	3	4	3	5	2	2	4	3	3	4	4	4	4	4	3	3	5
F	C	P	Q	X	5	4	3	3	3	3	4	5	5	4	3	5	5	5	5	3	3	3	2	2	3	2	5	3	5	3	3	3	3	3	3	4
M	A	G	Q	X	3	3	3	3	3	3	3	3	3	3	3	3	3	3	3	3	3	3	3	3	3	3	3	3	3	3	3	3	3	3	3	3
M	B	K	Q	Y	4	4	4	4	4	4	4	5	4	4	4	4	4	5	4	5	5	5	4	4	5	4	5	5	5	5	5	5	5	5	4	5
M	C	N	Q	Z	3	4	4	2	1	4	4	4	4	4	4	4	4	4	4	1	1	2	4	5	4	4	4	1	1	1	1	2	4	4	3	3
F	D	I	Q	Z	5	5	5	2	1	5	5	5	5	5	5	5	5	5	5	2	1	1	1	1	1	1	1	1	2	1	1	3	5	5	5	5
F	C	N	Q	Z	4	4	4	4	3	4	3	3	5	4	3	3	3	4	3	3	3	3	3	3	3	4	3	4	3	3	4	4	3	3	4	4
M	C	N	R	Y	4	4	4	3	3	4	4	4	4	4	4	4	4	4	4	4	4	4	4	4	4	4	4	4	4	4	4	4	4	4	4	4
Total
M = 121	A = 144	G = 87	Q = 253	W = 209	1 = 0	1 = 0	1 = 0	1 = 3	1 = 8	1 = 1	1 = 0	1 = 10	1 = 0	1 = 5	1 = 1	1 = 0	1 = 1	1 = 1	1 = 1	1 = 4	1 = 11	1 = 6	1 = 21	1 = 16	1 = 11	1 = 17	1 = 4	1 = 15	1 = 8	1 = 22	1 = 13	1 = 5	1 = 2	1 = 1	1 = 1	1 = 2
P = 315	B = 208	H = 0	R = 119	X = 158	2 = 0	2 = 1	2 = 1	2 = 33	2 = 34	2 = 2	2 = 4	2 = 15	2 = 5	2 = 6	2 = 4	2 = 4	2 = 1	2 = 3	2 = 1	2 = 32	2 = 28	2 = 18	2 = 90	2 = 60	2 = 38	2 = 55	2 = 33	2 = 60	2 = 27	2 = 38	2 = 31	2 = 27	2 = 9	2 = 6	2 = 11	2 = 4
	C = 50	I = 62	S = 26	Y = 43	3 = 126	3 = 117	3 = 139	3 = 205	3 = 251	3 = 152	3 = 126	3 = 200	3 = 151	3 = 174	3 = 179	3 = 174	3 = 141	3 = 117	3 = 123	3 = 235	3 = 195	3 = 250	3 = 221	3 = 240	3 = 242	3 = 235	3 = 157	3 = 233	3 = 163	3 = 240	3 = 232	3 = 193	3 = 174	3 = 209	3 = 212	3 = 162
	D = 16	J = 0	T = 15	Z = 26	4 = 207	4 = 218	4 = 206	4 = 138	4 = 114	4 = 201	4 = 205	4 = 148	4 = 199	4 = 173	4 = 183	4 = 192	4 = 190	4 = 193	4 = 198	4 = 115	4 = 132	4 = 120	4 = 77	4 = 90	4 = 102	4 = 103	4 = 149	4 = 93	4 = 151	4 = 105	4 = 119	4 = 154	4 = 187	4 = 154	4 = 153	4 = 175
	E = 18	K = 46	U = 12		5 = 103	5 = 100	5 = 90	5 = 57	5 = 29	5 = 80	5 = 101	5 = 63	5 = 81	5 = 78	5 = 69	5 = 66	5 = 103	5 = 122	5 = 113	5 = 50	5 = 70	5 = 42	5 = 27	5 = 30	5 = 43	5 = 26	5 = 93	5 = 35	5 = 87	5 = 31	5 = 41	5 = 57	5 = 64	5 = 66	5 =59	5 = 93
		L = 2	V = 11
		N = 227
		O = 3
		P = 9
Description
Gender	Department	Semester	Income/Money Every Month	Graduate
M = L	A = Accounting	G = 1	Q = < Rp. 500.000	W = Senior High School
F = P	B = Management	H = 2	R = > Rp. 500.000 - Rp. 1.500.000	X = Vocational School
	C = Islamic Economics	I = 3	S = > Rp. 1.500.000 - Rp. 2.500.000	Y = Islamic Senior High School
	D = Associate's degree n accounting	J = 4	T = > Rp. 2.500.000 - Rp. 3.500.000	Z = Islamic Boarding School
	E = Associate's Degree in Taxation	K = 5	U = > Rp. 3.500.000 - Rp. 4.500.000
		L = 6	V = > Rp. 4.500.000
		N = 7
		O = 8
		P = >8

## Sheet: Participants profile after outl
	Categories	Frequency	Presentase %
Gender	Male	104	0.26
	Female	296	0.74
Department	Accounting	133	0.3325
	Management	194	0.485
	Islamic Economics	45	0.1125
	Associate's degree in Accounting	14	0.035
	Associate's degree in Taxation	14	0.035
Semester	1	79	0.1975
	2	0	0
	3	58	0.145
	4	0	0
	5	44	0.11
	6	1	0.0025
	7	207	0.5175
	8	3	0.0075
	>8	8	0.02
Income/Money Every Month	< Rp. 500.000	236	0.59
	> Rp. 500.000 - Rp. 1.500.000	109	0.2725
	> Rp. 1.500.000 - Rp. 2.500.000	21	0.0525
	> Rp. 2.500.000 - Rp. 3.500.000	14	0.035
	> Rp. 3.500.000 - Rp. 4.500.000	9	0.0225
	> Rp. 4.500.000	11	0.0275
Graduate	Senior High School	191	0.4775
	Vocational School	146	0.365
	Islamic Senior High School	42	0.105
	Islamic Boarding School	21	0.0525
